# Supplementary material for: Blood Transcriptomics Identifies Multiple Gene Expression Pathways Associated with the Clinical Efficacy of Hymenoptera Venom Immunotherapy
Source: Int J Mol Sci. 2024 Mar 20;25(6):3499. doi: 10.3390/ijms25063499 (PMC10971012; doi:10.3390/ijms25063499)
Supplement: Supplementary file 1 [file ijms-25-03499-s001.zip]

Archive with 5 entries (5 files):
- Supplement S1_Follow-up analysis_Maintenance dose (76 DEGs).xlsx
- Supplement S2_Follow-up analysis_After MD and after VIT (91 DEGs).xlsx
- Supplement S3_Follow-up analysis_After VIT (254_49 DEGs).xlsx
- Supplement S4_Ingenuity Pathway Analysis of Master Regulators before venom immunotherapy.xls
- Supplement S5_Ingenuity Pathway Analysis of Master Regulators after venom immunotherapy.xlsx
