# Supplementary material for: Blood Transcriptomics Identifies Multiple Gene Expression Pathways Associated with the Clinical Efficacy of Hymenoptera Venom Immunotherapy
Source: Int J Mol Sci. 2024 Mar 20;25(6):3499. doi: 10.3390/ijms25063499 (PMC10971012; doi:10.3390/ijms25063499)
Supplement: Supplementary file 1 [file ijms-25-03499-s001.zip › Supplement S1_Follow-up analysis_Maintenance dose (76 DEGs).xlsx]

## Sheet: Venn Diagram after in MD us...
Supplement S1
Differentially expressed genes in a group of patients with successful venom immunotherapy characteristic for maintenance dose (maintenance dose vs before; maintenance dose vs after). Cut off was set to p-value < 0.05 and fold change > 5.
The fold change values were colored in red for positive values (corresponding to upregulation) and in blue value for negative scores (corresponding to downregulation).
Name	Chromosome	Region	Successful Maintenance dose vs. After - Max group mean	Successful Maintenance dose vs. After - Log₂ fold change	Successful Maintenance dose vs. After - Fold change	Successful Maintenance dose vs. After - P-value	Successful Maintenance dose vs. Before - Max group mean	Successful Maintenance dose vs. Before - Log₂ fold change	Successful Maintenance dose vs. Before - Fold change	Successful Maintenance dose vs. Before - P-value
RP11-63M22.2	16	66754800..66765688	0.90372	4.73335	26.6	0.00093821	0.90372	4.6997	25.9866	0.00144295
SPRR1A	1	152956557..152958289	2.66707	3.64376	12.4992	0.00798789	2.66707	2.8969	7.44824	0.0174759
RP11-290D2.6	13	45914174..45915318	2.36568	3.59738	12.1037	0.00896995	2.36568	3.61679	12.2677	0.0108304
AC091801.1	7	complement(3179868..3214287)	0.735962	3.11846	8.68458	0.0220081	0.735962	2.37138	5.17437	0.0497433
RP11-95K23.3	9	41313945..41323179	0.588601	3.05025	8.28357	0.0215082	0.588601	2.36456	5.14995	0.0464573
SERPINB4	18	complement(61304493..61311532)	0.815456	2.94579	7.70496	0.0152574	0.815456	2.85266	7.22329	0.0205185
KNOP1P5	8	127084831..127086475	1.42971	2.74367	6.69772	0.0149335	1.42971	2.52495	5.75554	0.0265803
HLA-U	6	29901878..29902063	0.33757	2.72496	6.61142	0.0361285	0.33757	2.69847	6.49115	0.0436321
IGLV2-5	22	23198937..23199213	0.24157	2.70906	6.53897	0.0312165	0.24157	2.68669	6.43835	0.038247
RP11-532L16.1	1	200298289..200298805	0.123225	2.7071	6.53009	0.0407533	0.123225	2.6829	6.42144	0.0478736
XXyac-YM21GA2.3	9	complement(90463028..90468357)	1.93172	2.61604	6.13066	0.0231755	1.93172	3.7629	13.5751	0.00876809
POTEH-AS1	22	16274560..16278602	1.04504	2.59827	6.05559	0.00936554	1.04504	3.20687	9.23346	0.00393453
CTD-2050E21.1	5	complement(142869420..142910915)	2.50659	2.54967	5.85502	0.0297657	2.50659	3.24221	9.46244	0.0196394
RP1-293L8.2	6	125995499..126041364	0.464655	2.54623	5.84107	0.0308279	0.464655	2.62004	6.14765	0.0338912
RN7SKP187	7	111928678..111929007	0.251792	2.47711	5.56782	0.0372838	0.251792	3.14247	8.83036	0.0256716
LINC00519	14	complement(51771134..51795104)	1.67678	2.46073	5.50496	0.0307507	1.67678	3.15498	8.90723	0.0211711
ZNF209P	19	22646724..22655838	0.859361	2.42276	5.36196	0.0164017	0.859361	2.60245	6.07319	0.0170281
AC005616.2	19	29000145..29009635	2.86043	2.35272	5.10785	0.0325587	2.86043	2.79349	6.93303	0.0220702
CTD-3247F14.2	8	complement(22536526..22541522)	0.0498122	-2.34081	-5.06588	0.0253772	0.117327	-2.92692	-7.60486	0.0156814
RP11-731K22.1	7	73400322..73403097	0.0518735	-2.35849	-5.12833	0.0427908	0.15386	-3.11298	-8.65169	0.0174143
LMAN1L	15	75105057..75118099	0.0852299	-2.36801	-5.1623	0.0243197	0.157483	-2.34629	-5.08515	0.0199106
RP11-109M19.2	16	complement(10815555..10816925)	0.131037	-2.37693	-5.19429	0.0407396	0.28659	-2.5936	-6.03602	0.0313536
RP11-822E23.5	17	21496060..21497446	0.115272	-2.40273	-5.28804	0.045444	0.23951	-2.61328	-6.11894	0.0396033
RPL23AP67	12	133702065..133702538	0.209819	-2.44474	-5.44427	0.0282796	0.22612	-2.41927	-5.34902	0.0369688
RP11-63B13.1	4	122791738..122794003	0.0979326	-2.44502	-5.44534	0.0243225	0.335091	-3.67795	-12.7989	0.0046794
LINC00163	21	complement(46409779..46414001)	0.272067	-2.45211	-5.47217	0.0129282	0.525006	-3.2085	-9.24388	0.00581252
PPP1R26P3	22	complement(20670709..20674508)	0.15809	-2.47433	-5.5571	0.0178743	0.387151	-3.52308	-11.4962	0.00506565
CTC-432M15.3	5	complement(130761584..131132676)	2.64786	-2.47478	-5.55883	0.0158167	3.56192	-2.38523	-5.22427	0.0185448
DLX6-AS2	7	complement(96635695..96637022)	0.138878	-2.50101	-5.66081	0.0351794	0.256956	-2.62478	-6.16791	0.035365
POM121L2	6	complement(27253682..27279949)	0.302929	-2.5139	-5.71162	0.00825355	0.299458	-3.02251	-8.12578	0.00845058
RP11-317P15.4	1	182584389..182585764	0.0731989	-2.55241	-5.86613	0.0473369	0.241425	-3.3073	-9.89915	0.0225298
AC004112.5	7	complement(112013788..112014305)	0.319292	-2.55464	-5.87519	0.0264211	1.00778	-3.48341	-11.1844	0.00893227
ANP32BP1	15	complement(75613738..75615034)	0.17842	-2.55978	-5.89617	0.0222957	0.372376	-2.80563	-6.99166	0.0199001
CDSN	6	complement(31082867..31088223)	0.287839	-2.56966	-5.9367	0.0132106	0.515034	-2.84049	-7.16265	0.0130093
RSL24D1P6	20	complement(30758193..30758593)	0.320008	-2.58375	-5.99496	0.0220697	0.244255	-2.41232	-5.32328	0.0455903
MTND2P5	7	complement(141502282..141503287)	0.512265	-2.58808	-6.013	0.00927469	0.758268	-2.72155	-6.59579	0.0158768
CTC-277H1.7	16	67295011..67297687	0.142863	-2.60011	-6.06333	0.0125766	0.5371	-3.962	-15.5841	0.00134092
AL603965.1	10	47746962..47770871	0.20514	-2.61384	-6.12132	0.0250189	1.18359	-4.19407	-18.3038	0.00117696
RP11-809C18.4	10	714400..715521	0.127307	-2.64979	-6.27577	0.0203399	0.296079	-2.61328	-6.11894	0.0396118
ST13P2	2	188690068..188691176	0.0962564	-2.65597	-6.30271	0.049451	0.256757	-2.98367	-7.90998	0.0370548
RP11-359E3.4	10	complement(88509511..88516055)	0.0969279	-2.67091	-6.36832	0.00751294	0.12214	-2.63705	-6.22056	0.0154661
RP11-413G15.1	1	83911736..83920454	0.248812	-2.6938	-6.47015	0.0342434	0.321922	-2.72307	-6.60278	0.0418208
RP11-69C13.1	12	16846734..16848911	0.0851615	-2.69808	-6.48939	0.0227805	0.522944	-4.77479	-27.3751	0.000710524
AL589642.1	9	complement(32629452..32635667)	0.0306	-2.72773	-6.62413	0.020791	0.0763469	-3.31029	-9.91966	0.0121901
RP5-977B1.11	20	complement(35177530..35232932)	1.52337	-2.79652	-6.94762	0.00887344	0.897763	-3.13992	-8.81473	0.00696165
AC012531.25	12	54413694..54416373	0.0505691	-2.80929	-7.0094	0.038729	0.113667	-3.35286	-10.2167	0.0193672
CICP20	7	complement(45855815..45858615)	0.046872	-2.84499	-7.18498	0.0341797	0.118601	-3.3073	-9.89915	0.0225709
LARP1BP1	4	64215832..64217190	0.0950864	-2.85671	-7.24364	0.0401381	0.279365	-3.57571	-11.9233	0.0148212
RP5-908D6.1	1	89790205..89800563	0.689864	-2.85821	-7.25116	0.0091833	0.641796	-2.80776	-7.00197	0.0104928
AC067960.1	2	complement(121839013..121846302)	0.354892	-2.92451	-7.59216	0.0314803	0.560018	-3.2078	-9.23941	0.0227969
KRT18P56	5	40066753..40067302	0.233518	-2.96285	-7.79663	0.0398831	0.604001	-3.3073	-9.89915	0.0225614
HCG4P8	6	complement(29795162..29796141)	0.133727	-2.99274	-7.95983	0.0312361	0.387406	-3.57571	-11.9233	0.0148131
CTD-3214H19.4	19	7694682..7707934	1.17125	-3.00095	-8.00528	0.00294337	1.01524	-2.45866	-5.49707	0.0242854
Z82188.1	22	complement(37621304..37622035)	0.812651	-3.02279	-8.12738	0.0370569	0.779051	-4.32371	-20.0248	0.00434998
OR4F21	8	complement(116049..117043)	0.333575	-3.08172	-8.46622	0.0205171	0.557251	-2.88333	-7.37851	0.0368651
MTND2P20	2	complement(156120675..156121335)	0.376197	-3.09299	-8.5326	0.0125109	1.00515	-3.80125	-13.9409	0.00460442
MSANTD3-TMEFF1	9	103204553..103339918	0.164061	-3.10369	-8.59613	0.028582	0.12353	-3.11354	-8.65504	0.0288612
RP11-804A23.4	11	complement(60609279..60618554)	0.667644	-3.1137	-8.65598	0.0222545	0.938399	-2.88475	-7.38576	0.0363311
CTD-3214H19.16	19	7743387..7747740	0.204618	-3.11604	-8.67007	0.0319647	0.624992	-3.11698	-8.67568	0.0282967
CTC-479C5.17	16	complement(67977450..67978423)	0.553311	-3.19104	-9.13266	0.00156152	0.389544	-2.58897	-6.01669	0.014227
AC139712.2	2	52797786..52799660	0.0873671	-3.22717	-9.36429	0.0217392	0.404968	-4.80926	-28.037	0.00188281
CTD-2522B17.5	16	complement(33938203..33939259)	0.284137	-3.24013	-9.44881	0.00716661	1.58397	-5.3765	-41.5419	0.000152791
RP11-298P3.4	13	complement(32999495..33007091)	0.979108	-3.26503	-9.61327	0.0255708	1.04459	-3.91924	-15.129	0.0066435
CROCCP1	X	134566885..134572559	0.0313804	-3.34996	-10.1962	0.0179372	0.127774	-4.76248	-27.1425	0.0017839
RP11-835E18.4	18	complement(5240254..5241166)	0.302203	-3.35734	-10.2485	0.00497578	0.535592	-2.96914	-7.83069	0.0117376
EIF4BP3	9	98908289..98910138	0.105134	-3.4135	-10.6553	0.0150926	0.179568	-3.3073	-9.89915	0.0225866
AC018816.3	3	complement(4855978..4928977)	0.168131	-3.42354	-10.7297	0.0122063	0.119908	-2.84696	-7.19483	0.0297002
NEFHP1	1	complement(117282603..117285231)	0.102975	-3.43981	-10.8514	0.00259793	0.144411	-2.80298	-6.97881	0.0279217
RP11-433P17.1	16	complement(3373192..3373925)	0.193582	-3.44773	-10.9111	0.00944279	0.268526	-3.50305	-11.3377	0.0097011
RP11-382D12.2	1	complement(184354887..184355838)	0.243732	-3.65709	-12.6152	0.00736514	0.28268	-3.12534	-8.7261	0.0255813
CELF6_2	15	complement(72577068..72612470)	0.139192	-3.66221	-12.6601	0.00312614	0.190788	-2.96038	-7.78328	0.0199049
RP11-706O15.7	X	complement(3847910..3855896)	0.226623	-3.6975	-12.9735	0.0088747	0.356315	-3.96005	-15.5631	0.00735476
AC009506.2	2	complement(160318928..160319767)	0.303018	-3.91172	-15.0503	0.00534321	0.10974	-3.00127	-8.00704	0.0345115
RP11-846F4.6	17	22026650..22028896	0.282032	-3.98928	-15.8815	0.000365787	0.278301	-3.2573	-9.56194	0.008506
RP11-649E7.5	14	complement(50087533..50090198)	0.670867	-4.32251	-20.0081	0.00428369	1.65777	-5.36169	-41.1178	0.000470414
RP11-974F13.5	5	68949075..68950161	0.357229	-4.34545	-20.3288	0.00352561	0.216737	-4.24378	-18.9454	0.00535238
