# Supplementary material for: Blood Transcriptomics Identifies Multiple Gene Expression Pathways Associated with the Clinical Efficacy of Hymenoptera Venom Immunotherapy
Source: Int J Mol Sci. 2024 Mar 20;25(6):3499. doi: 10.3390/ijms25063499 (PMC10971012; doi:10.3390/ijms25063499)
Supplement: Supplementary file 1 [file ijms-25-03499-s001.zip › Supplement S2_Follow-up analysis_After MD and after VIT (91 DEGs).xlsx]

## Sheet: Venn Diagram after in MD us...
Supplement S2
Differentially expressed genes in a group of patients with successful venom immunotherapy characteristic for maintenance dose and after VIT termination (maintenance dose vs before; after vs before). Cut off was set to p-value < 0.05 and fold change > 5.
The fold change values were colored in red for positive values (corresponding to upregulation) and in blue value for negative scores (corresponding to downregulation).
Name	Chromosome	Region	Successful After vs. Before - Max group mean	Successful After vs. Before - Log₂ fold change	Successful After vs. Before - Fold change	Successful After vs. Before - P-value	Successful Maintenance dose vs. Before - Max group mean	Successful Maintenance dose vs. Before - Log₂ fold change	Successful Maintenance dose vs. Before - Fold change	Successful Maintenance dose vs. Before - P-value
CTD-3074O7.11	11	66276550..66301084	0.189566	4.90698	30.0018	0.000719386	0.298949	4.1336	17.5524	0.00443106
AC004889.1	7	143880548..143883173	0.493685	4.47479	22.2355	4.11345e-05	0.0867559	2.52505	5.75592	0.0286933
RP11-432M8.5	5	complement(17597341..17597937)	0.47265	4.05153	16.5818	0.00393	0.386879	4.28894	19.5479	0.00260489
GTF2IRD1P1	7	complement(66274980..66309813)	0.447561	3.88493	14.7734	0.000695634	0.219591	3.15462	8.90502	0.00873205
LINC00266-3	6	complement(131910..144885)	0.968247	3.19915	9.1842	0.0157446	0.902196	3.31294	9.93788	0.0162058
ALDH3A1	17	complement(19641297..19652256)	0.137762	3.14521	8.8471	0.0131043	0.177317	2.65849	6.31374	0.0419304
AC093734.1	7	1580047..1581609	1.83994	3.10987	8.63303	0.002768	1.27744	2.74107	6.68565	0.0146479
RP11-105N14.1	2	214017694..214018383	0.197674	2.7855	6.89476	0.0317665	0.182116	3.15868	8.93013	0.0180435
POU4F3	5	145718587..145720083	0.114643	2.72337	6.60414	0.0392568	0.34849	2.68025	6.40965	0.0384809
RP11-268I9.1	18	complement(19434601..19434948)	0.334837	2.6793	6.40544	0.0368328	0.19966	2.76456	6.79542	0.0358433
RP3-395M20.2	1	complement(2423739..2424697)	0.844199	2.60746	6.09429	0.0360374	0.79432	2.56275	5.90831	0.0420245
RP11-74E24.2	6	66011354..66014960	0.122003	2.58245	5.98956	0.0439272	0.110417	2.70592	6.52472	0.0320046
RP11-429H9.4	10	complement(95841707..95868571)	0.0503535	2.46738	5.53037	0.0458278	0.411776	3.35639	10.2417	0.0156751
RPL21P119	16	complement(9250219..9250761)	0.280846	2.46198	5.50973	0.0302081	0.297713	2.76225	6.78454	0.0179397
REXO1L12P	8	86726454..86728113	0.0812031	2.40322	5.28981	0.0438544	0.306643	3.8503	14.423	0.0028921
AF196970.3	X	complement(48557354..48595570)	0.407372	2.40122	5.28251	0.0311729	0.242244	2.36738	5.16002	0.0370153
RP11-138I17.1	4	complement(137717877..138133953)	0.431009	-2.32587	-5.01367	0.0410087	0.431009	-2.36121	-5.13802	0.0487514
RP11-719N22.1	3	59521589..59522141	0.545283	-2.32806	-5.02129	0.0454841	0.545283	-2.43516	-5.40826	0.0476338
FAM90A23P	8	complement(7437166..7440175)	0.420276	-2.34082	-5.06589	0.0280188	0.420276	-2.86678	-7.29437	0.0170373
RP11-328J2.1	7	complement(119344610..119547429)	0.874063	-2.39165	-5.24759	0.0206716	0.874063	-2.9417	-7.68316	0.0104447
MIR202HG	10	complement(135059982..135061395)	0.404137	-2.39399	-5.25609	0.0436891	0.404137	-2.53645	-5.80159	0.0431005
GUCA1A	6	42123144..42147794	0.226913	-2.40698	-5.30363	0.0220102	0.226913	-3.66452	-12.6803	0.00898246
ACTBP13	3	complement(49910780..49915413)	0.0921698	-2.41868	-5.34682	0.0331744	0.0921698	-3.8027	-13.9549	0.0103083
RP11-21G15.1	18	10724617..10728537	1.0224	-2.42134	-5.35667	0.024411	1.0224	-2.70594	-6.52482	0.0197858
CGB2	19	49535169..49536495	0.742041	-2.47688	-5.56691	0.0270932	0.742041	-2.37119	-5.17369	0.0410788
CDH9	5	complement(26880709..27121257)	0.394256	-2.47743	-5.56904	0.0124814	0.394256	-2.81668	-7.0454	0.00842736
MAPK15	8	144798429..144804628	0.732775	-2.48293	-5.59032	0.0164184	0.732775	-2.3301	-5.0284	0.0305002
RP11-622C24.1	15	67100742..67102898	0.157904	-2.51718	-5.72464	0.0340848	0.157904	-3.37212	-10.3541	0.0191482
FAR1P1	13	90823120..90824053	0.508107	-2.5525	-5.8665	0.0262276	0.508107	-3.99857	-15.9841	0.00754533
CTD-2105E13.15	19	complement(55888947..55889493)	0.813874	-2.55639	-5.88234	0.0223696	0.813874	-3.93096	-15.2524	0.0076609
AC068044.1	2	22411208..22413185	0.239925	-2.56124	-5.90216	0.0243751	0.239925	-3.99857	-15.9841	0.00754864
AC009133.15	16	complement(29817817..29819053)	0.786602	-2.58144	-5.98536	0.0278319	0.786602	-3.48743	-11.2156	0.0157668
SMUG1P1	18	47176720..47177530	0.585169	-2.5945	-6.03982	0.0231681	0.585169	-3.99857	-15.9841	0.00754464
ACTR3BP5	10	38989555..38991356	0.210687	-2.6489	-6.27189	0.0278147	0.210687	-2.44831	-5.45775	0.0448994
RP11-1055B8.6	17	79369275..79375658	0.322951	-2.6573	-6.3085	0.03107	0.322951	-2.74922	-6.72356	0.037263
RP11-420O16.2	5	complement(20304154..20305557)	0.270411	-2.66611	-6.34716	0.0272816	0.270411	-3.57571	-11.9233	0.0148156
EFNA3_1	1	155036224..155059283	0.40879	-2.67159	-6.37131	0.0186154	0.40879	-2.64713	-6.26422	0.0264397
RP11-536C10.14	14	19422468..19422980	1.75767	-2.67777	-6.39866	0.0175606	1.75767	-3.26938	-9.64234	0.00788653
REXO1L3P	8	complement(86566862..86568611)	1.67695	-2.67794	-6.39943	0.0149703	1.67695	-4.36488	-20.6044	0.000439871
AC012531.23	12	54350318..54352745	0.156366	-2.68225	-6.41855	0.0267741	0.156366	-2.88413	-7.38261	0.0255668
LINC00492	5	101917072..101953293	0.559838	-2.6908	-6.4567	0.0391008	0.559838	-2.86438	-7.28224	0.0405555
RP11-889L3.4	5	177592703..177593563	0.44095	-2.69778	-6.48801	0.0263198	0.44095	-2.88413	-7.38261	0.0255772
KRTAP9-2	17	39382900..39383904	0.897657	-2.72789	-6.62485	0.0413594	0.897657	-2.88737	-7.3992	0.0434564
LL0XNC01-177E8.2	X	complement(102513500..102514509)	0.879077	-2.73516	-6.65831	0.0364415	0.879077	-2.90779	-7.50466	0.0377015
RP11-115D7.3	1	40598436..40599120	0.326168	-2.74119	-6.68623	0.0358772	0.326168	-2.88524	-7.38829	0.0390257
RP11-173D3.2	15	complement(20278952..20279587)	1.94007	-2.75349	-6.74345	0.0148616	1.94007	-4.89933	-29.8431	0.000543007
RP11-387A1.5	2	complement(177028892..177030444)	0.18335	-2.7572	-6.76082	0.0383828	0.18335	-2.98367	-7.90998	0.0370537
RN7SL103P	5	complement(68455863..68456123)	1.09097	-2.7572	-6.76082	0.0383851	1.09097	-2.98367	-7.90998	0.0370677
RBPJP5	9	complement(41884765..41886211)	0.196782	-2.7572	-6.76082	0.0383883	0.196782	-2.98367	-7.90998	0.0370989
RPSAP54	13	21535449..21536334	0.321381	-2.7572	-6.76082	0.0384002	0.321381	-2.98367	-7.90998	0.0371132
CDC27P2	Y	complement(10027986..10029907)	0.747645	-2.76066	-6.77705	0.0119465	0.747645	-3.78803	-13.8137	0.00212
TRIM60P19	13	66843129..66844590	0.357065	-2.76237	-6.78512	0.0168036	0.357065	-4.17054	-18.0076	0.00562634
PAX4	7	complement(127250346..127255982)	0.195892	-2.79922	-6.96063	0.0190958	0.195892	-2.38205	-5.21279	0.040718
CDY1	Y	27768264..27771049	0.216065	-2.80788	-7.00254	0.0319067	0.216065	-3.00472	-8.02622	0.0321103
GPX1P2	21	complement(28515663..28516268)	0.70481	-2.84044	-7.1624	0.0189034	0.70481	-3.02649	-8.14827	0.0191619
RP11-384K6.2	4	119553429..119555914	0.561938	-2.85147	-7.21737	0.00682996	0.561938	-3.66958	-12.7249	0.00181192
RP11-56P9.4	11	48928655..48930498	0.959912	-2.88096	-7.36641	0.0260858	0.959912	-3.05426	-8.30662	0.0278315
LA16c-380H5.4	16	3051301..3052017	0.48153	-2.93295	-7.63672	0.0220295	0.48153	-3.01402	-8.07811	0.0282211
RP11-132A1.4	7	100951627..100954266	2.09197	-2.93457	-7.64527	0.0119282	2.09197	-3.05065	-8.28584	0.0142705
PABPC1P13	16	complement(32450390..32452480)	0.41149	-2.94252	-7.68752	0.00973465	0.41149	-2.58275	-5.99082	0.021654
RP11-458F8.4	7	66367844..66371284	0.398508	-2.9768	-7.87237	0.00456859	0.398508	-2.801	-6.96922	0.0117168
RP3-416H24.4	12	52774244..52796191	1.39993	-2.99797	-7.98876	0.0231405	1.39993	-2.43443	-5.40552	0.046614
CTB-73N10.1	5	144809431..144830662	0.595575	-3.00584	-8.03244	0.0156726	0.595575	-2.43049	-5.39076	0.0328005
NPM1P48	2	complement(4561794..4562646)	0.556356	-3.02898	-8.16234	0.0131816	0.556356	-3.99857	-15.9841	0.00755081
CTD-2544L4.1	8	111567637..111568747	0.427158	-3.02898	-8.16234	0.0131785	0.427158	-3.99857	-15.9841	0.00754638
AC110619.1	2	complement(241390181..241391848)	1.04165	-3.03366	-8.18886	0.00501107	1.04165	-2.79452	-6.93801	0.014261
DUX4L14	10	135493906..135495148	0.0946	-3.04753	-8.26798	0.0260185	0.0946	-3.12885	-8.74737	0.0324264
POM121L13P	13	29352695..29353074	1.62354	-3.04801	-8.27071	0.00936774	1.62354	-3.33054	-10.0599	0.00913011
CFL1P2	1	complement(51623460..51624143)	0.485673	-3.06127	-8.34706	0.0234943	0.485673	-3.3073	-9.89915	0.0225209
OR51F2	11	4842551..4843686	0.549225	-3.08682	-8.49623	0.0197678	0.549225	-3.30346	-9.87283	0.0202693
RP11-763B22.7	1	complement(148853803..148854120)	1.52604	-3.11264	-8.64964	0.0100168	1.52604	-2.60366	-6.07827	0.0283591
PCDHB8	5	140557371..140560081	0.859983	-3.14079	-8.82005	0.0020996	0.859983	-2.78086	-6.8726	0.0110381
FAM90A10P	8	7626499..7629510	0.388888	-3.14306	-8.83397	0.0181448	0.388888	-2.67653	-6.39318	0.0323285
RN7SL138P	17	29286583..29286867	0.983066	-3.15463	-8.90507	0.0152369	0.983066	-3.30542	-9.88621	0.0178099
RP11-165H4.3	7	63642088..63643271	0.288207	-3.15815	-8.92686	0.0184691	0.288207	-3.38933	-10.4783	0.0185487
EGLN1P1	15	85177105..85177866	0.428196	-3.23173	-9.39393	0.00339103	0.428196	-4.43044	-21.5623	0.0022909
RP5-963E22.5	20	complement(61758847..61760811)	0.640756	-3.27418	-9.67443	0.00332841	0.640756	-2.53426	-5.79279	0.0316425
CICP13	1	222641436..222644224	0.136127	-3.31808	-9.97334	0.0150395	0.136127	-2.88413	-7.38261	0.0255815
ATP6V0CP3	6	42694972..42695438	0.812971	-3.31808	-9.97334	0.0150397	0.812971	-2.37155	-5.17498	0.0479388
RP11-325P15.2	1	complement(146553887..146555127)	0.311739	-3.39129	-10.4925	0.012487	0.311739	-2.86684	-7.29466	0.0236668
LA16c-390E6.5	16	1495344..1496520	0.871503	-3.48044	-11.1614	0.00817791	0.871503	-3.58456	-11.9967	0.0110656
HTN3	4	70894130..70902255	1.12648	-3.54232	-11.6505	0.00187608	1.12648	-2.91716	-7.55359	0.00960863
AC079112.1	2	complement(68250826..68251898)	1.16291	-3.55881	-11.7844	0.00858571	1.16291	-2.50069	-5.65958	0.0336303
MTATP6P3	17	22029260..22029935	0.982842	-3.60188	-12.1416	0.00414258	0.982842	-2.63449	-6.20954	0.0270321
LINC01111	8	77318889..77436591	0.71354	-3.65339	-12.5828	0.00222209	0.71354	-3.30387	-9.87558	0.00500085
RP11-536I6.1	3	complement(14389951..14394068)	0.92222	-3.6595	-12.6362	0.00193029	0.92222	-3.64661	-12.5239	0.00302048
USP17L22	4	9269345..9270937	0.664166	-3.70497	-13.0409	0.00400088	0.664166	-2.69389	-6.47057	0.015045
RP11-158I9.7	11	complement(118821578..118824153)	0.294765	-3.81924	-14.1158	0.00258404	0.294765	-2.9308	-7.62535	0.0142589
TSPY10	Y	9365489..9368291	0.681963	-3.83412	-14.2621	0.00459953	0.681963	-4.01772	-16.1977	0.00563715
RP4-548D19.3	7	150937485..150938058	0.694755	-3.94635	-15.416	0.00372212	0.694755	-3.34441	-10.1571	0.00824682
IKBKGP1	X	complement(153868251..153876549)	2.07457	-4.63547	-24.8551	1.66839e-05	2.07457	-2.46437	-5.51887	0.0101331
