# Supplementary material for: Blood Transcriptomics Identifies Multiple Gene Expression Pathways Associated with the Clinical Efficacy of Hymenoptera Venom Immunotherapy
Source: Int J Mol Sci. 2024 Mar 20;25(6):3499. doi: 10.3390/ijms25063499 (PMC10971012; doi:10.3390/ijms25063499)
Supplement: Supplementary file 1 [file ijms-25-03499-s001.zip › Supplement S3_Follow-up analysis_After VIT (254_49 DEGs).xlsx]

## Sheet: Venn Diagram after in MD us...
Supplement S3
Differentially expressed genes in a group of patients with successful venom immunotherapy characteristic for after VIT termination (after vs before; maintenance dose vs after). Cut off was set to p-value < 0.05 and fold change > 5.
The fold change values were colored in red for positive values (corresponding to upregulation) and in blue value for negative scores (corresponding to downregulation).
Name	Chromosome	Region	Successful After vs. Before - Max group mean	Successful After vs. Before - Log₂ fold change	Successful After vs. Before - Fold change	Successful After vs. Before - P-value	Successful Maintenance dose vs. After - Max group mean	Successful Maintenance dose vs. After - Log₂ fold change	Successful Maintenance dose vs. After - Fold change	Successful Maintenance dose vs. After - P-value
RP11-632K20.6	15	complement(32781468..32783787)	0.306022	3.88675	14.7921	0.00419247	0.306022	-1.61596	-3.06514	0.100537
RP11-323N12.5	17	76851560..76851926	0.139446	3.40585	10.5989	0.0164859	0.139446	-3.50611	-11.3617	0.01779
RP11-626G11.3	16	complement(19131298..19132951)	0.194254	3.38862	10.4731	0.0128963	0.194254	-1.21468	-2.32089	0.241505
SNORA7A	3	complement(12881811..12881949)	0.432742	3.37761	10.3935	0.0156021	0.432742	-1.82168	-3.53492	0.103425
AL358781.1	9	complement(134374796..134375537)	0.537898	3.3143	9.94727	0.0123372	0.537898	-3.41077	-10.6351	0.0130295
AC004917.1	7	complement(106300345..106301342)	1.67645	3.22265	9.33498	0.00598834	1.67645	-4.60249	-24.2934	0.0020859
RP11-178L8.7	16	87351115..87351643	0.977908	3.06465	8.36666	0.0164511	0.977908	-1.13983	-2.20356	0.212689
RP11-474G23.1	2	complement(68358370..68488362)	0.235597	3.05638	8.31885	0.021328	0.235597	-1.4475	-2.72734	0.149847
RHEBP2	10	47396223..47396822	0.453156	3.03474	8.19495	0.00670856	0.453156	-3.58162	-11.9722	0.00360326
OR4F8P	19	complement(156279..157215)	0.248119	3.02371	8.13255	0.00872392	0.248119	-3.80322	-13.9599	0.00599939
TPT1P9	9	complement(120845142..120845660)	0.340702	2.9897	7.94308	0.0220016	0.340702	-3.08444	-8.48218	0.0231066
RNF148	7	complement(122341718..122343021)	0.283822	2.96546	7.81076	0.0186893	0.283822	-0.68659	-1.60947	0.425069
RP11-221J22.1	3	101659703..101716770	0.538137	2.86913	7.30623	0.0112736	0.538137	-4.11957	-17.3826	0.00421982
AC124057.5	11	2425745..2429138	2.34901	2.86408	7.28073	0.00366365	2.34901	-1.80146	-3.48572	0.0284773
RP11-522M21.3	1	complement(245837034..245839780)	1.10749	2.8631	7.27576	0.0235137	1.10749	-0.849395	-1.80175	0.332589
BMS1P6	10	48187416..48199256	0.309987	2.85197	7.21986	0.00827228	0.309987	-2.85081	-7.21403	0.00884684
CTD-2568A17.5	19	51320937..51322134	0.312313	2.84661	7.19307	0.0225367	0.312313	-0.837518	-1.78697	0.318754
DHFRP1	18	complement(23749724..23751313)	0.301976	2.83936	7.15704	0.0256266	0.301976	-0.74738	-1.67874	0.400491
RPL5P9	2	111725411..111726296	0.153981	2.81711	7.04747	0.0286371	0.153981	-2.91201	-7.52668	0.029898
RN7SL500P	22	50809639..50809923	0.209229	2.80977	7.01172	0.0331571	0.209229	-2.2065	-4.61555	0.0600132
PAGE5	X	55246788..55250541	0.256669	2.80748	7.00063	0.0347406	0.872034	-0.540108	-1.45408	0.574467
RP5-978I12.1	7	complement(25397859..25399527)	0.080273	2.80159	6.97208	0.0339025	0.080273	-1.35524	-2.5584	0.195327
KRT8P19	12	62273099..62274553	0.147284	2.78008	6.86891	0.016771	0.147284	-1.56736	-2.96362	0.118178
RP11-152C15.1	8	complement(71016028..71016414)	0.333771	2.76661	6.80507	0.0306264	0.333771	-0.864378	-1.82055	0.359142
RP11-822E23.6	17	complement(21469833..21477781)	0.0985996	2.76367	6.79123	0.0403651	0.38116	-0.904946	-1.87247	0.374727
SBF1P1	8	complement(56362069..56367699)	0.0174818	2.75436	6.74754	0.030338	0.0174818	-2.1082	-4.31152	0.0558701
NME5	5	complement(137450866..137475132)	0.153115	2.74901	6.72255	0.0291617	0.249725	-0.879744	-1.84005	0.337721
MAP2K1P1	8	29885229..29886416	0.104671	2.74456	6.70184	0.0403132	0.104671	-1.65503	-3.1493	0.135911
CCDC58P1	18	complement(10623873..10624302)	0.285603	2.74131	6.68677	0.036138	0.285603	-0.956545	-1.94066	0.329547
NBPF4	1	complement(108765963..108786689)	0.0426253	2.73852	6.67386	0.0354232	0.0977636	-0.349831	-1.27441	0.709802
RPL17P42	17	34046907..34047461	0.155437	2.73645	6.66429	0.032336	0.155437	-0.989498	-1.98549	0.306635
RN7SL569P	7	148587306..148587607	0.327396	2.73531	6.65903	0.0262643	0.327396	-0.977004	-1.96837	0.254663
AC005034.3	2	complement(75878414..75878753)	0.626107	2.72903	6.63009	0.0188908	0.626107	-1.97632	-3.93487	0.0539058
HOXD4	2	177015950..177017954	0.284439	2.72886	6.62933	0.0144933	0.284439	-2.26336	-4.80109	0.0292527
E2F4P1	6	39521587..39522719	0.109834	2.72391	6.6066	0.0420265	0.109834	-2.82151	-7.06904	0.0434397
RP11-113K21.4	11	complement(82783444..82808238)	0.386419	2.69716	6.48524	0.0365092	0.386419	-2.06592	-4.187	0.0669934
OR7E37P	13	42016906..42017786	0.136168	2.69244	6.46407	0.036544	0.136168	-1.3157	-2.48923	0.193024
IDSP1	X	148606540..148607582	1.38986	2.68042	6.41044	0.0437431	1.38986	-2.77138	-6.8276	0.0454928
MTND1P31	X	62062012..62062972	0.122359	2.67385	6.3813	0.0415088	0.122359	-1.49374	-2.81619	0.161067
CTD-2540B15.13	19	33698035..33698545	0.0639645	2.67026	6.36542	0.0484025	0.0639645	-2.0442	-4.12443	0.091571
RNU1-106P	8	129011377..129011540	0.331255	2.66061	6.32301	0.0476806	0.331255	-2.75184	-6.73576	0.0496289
RP4-680D5.8	1	complement(15892106..15892451)	0.287222	2.65505	6.29868	0.0366589	0.287222	-2.02716	-4.07603	0.0676892
FAM90A28P	19	complement(53802304..53811897)	0.19487	2.64604	6.25946	0.0441723	0.257921	-0.731847	-1.66076	0.456848
RP11-739N20.3	1	204363669..204363902	0.457207	2.64162	6.24034	0.0388443	0.457207	-0.898443	-1.86405	0.33989
RP11-28H5.2	15	complement(80985557..80986048)	0.236275	2.63676	6.21934	0.0393819	0.236275	-1.16247	-2.23841	0.230862
TSPY8	Y	9195406..9218479	0.0564796	2.63479	6.21085	0.0402681	0.193438	-0.0857244	-1.06122	0.924404
RP11-29B11.5	9	complement(102882717..102883182)	0.134201	2.63303	6.20326	0.0445915	0.134201	-0.765394	-1.69983	0.435448
CHCHD4P3	9	37434174..37434583	0.263239	2.62937	6.18757	0.0401762	0.263239	-2.0129	-4.03592	0.0738592
AC007312.3	7	complement(33316446..33316703)	0.23753	2.62849	6.1838	0.0421395	0.23753	-0.503738	-1.41788	0.596602
OR7E155P	13	complement(42013952..42015035)	0.109178	2.62628	6.17434	0.0398738	0.109178	-2.7166	-6.57322	0.0411308
RP4-758J24.4	1	54555529..54555766	0.472884	2.62487	6.16828	0.0419785	0.472884	-1.5383	-2.90453	0.137364
AP001029.1	18	12431581..12432232	0.405813	2.61794	6.13875	0.0378138	0.405813	-1.98174	-3.94969	0.0708561
RP11-635L1.3	4	complement(169750070..169754088)	0.618745	2.60346	6.07743	0.0362331	0.650403	-1.43811	-2.70966	0.146457
IGKV2D-28	2	89998789..89999564	7.2835	2.58881	6.01601	0.00238975	11.5578	-0.26536	-1.20194	0.727387
ITIH4-AS1	3	52857951..52859330	0.796828	2.5689	5.93358	0.0487819	0.796828	-1.47408	-2.77807	0.160149
RP11-748L13.6	10	27632365..27633846	0.24522	2.5679	5.92947	0.0176208	0.338265	-1.43274	-2.6996	0.108166
RP11-281O15.7	5	complement(178509681..178510195)	0.536144	2.55863	5.89148	0.0145205	0.536144	-0.574771	-1.48944	0.569941
RN7SL629P	5	complement(86590008..86590290)	1.43202	2.48637	5.60367	0.00476363	1.43202	-1.2251	-2.33772	0.138271
OR5BJ1P	12	complement(48788293..48789175)	0.110483	2.47269	5.55078	0.0480983	0.110483	-1.8389	-3.57737	0.0901568
RP5-1051J4.4	7	150446824..150487837	0.485449	2.46743	5.53058	0.0438747	0.485449	-1.83119	-3.5583	0.0826862
XX-CR54.1	1	248855492..248862411	0.370615	2.46733	5.53018	0.0454758	0.370615	-1.83108	-3.55802	0.0847261
RP1-148H17.1	20	complement(46020673..46041071)	0.291155	2.46727	5.52996	0.0468467	0.291155	-1.8311	-3.55808	0.0873737
YTHDF1P1	5	96704480..96706125	0.0545876	2.45806	5.49478	0.0354484	0.0545876	-0.559842	-1.47411	0.547571
RPL24P4	6	complement(42924083..42924503)	0.34825	2.45709	5.4911	0.0282332	0.34825	-0.529043	-1.44297	0.561228
RP11-439K3.3	9	85891291..85894414	0.716765	2.44979	5.46336	0.0249818	0.716765	-1.92497	-3.7973	0.0557624
RP11-450H6.3	13	112737863..112739785	0.0894341	2.40583	5.2994	0.0356062	0.0894341	-3.27044	-9.64941	0.0193118
AC138517.1	5	138852108..138852506	0.600502	2.39424	5.25701	0.0269253	0.600502	-1.07808	-2.11123	0.208733
RP11-350G8.9	1	154452488..154453977	0.652114	2.38416	5.22041	0.0241389	0.652114	-0.196101	-1.1456	0.809234
RN7SL16P	4	complement(24564818..24565084)	1.6871	2.38317	5.21681	0.00668714	1.6871	-0.861213	-1.81656	0.28433
RP11-30L15.6	8	complement(54955549..54958189)	1.12451	2.38254	5.21454	0.0264574	1.12451	-1.08216	-2.11721	0.220607
KCNMB3P1	22	complement(17061816..17063607)	0.816772	2.37387	5.18329	0.0322638	0.816772	-2.00743	-4.02064	0.0576052
MRPL30_2	2	99797542..99814089	0.259724	2.33722	5.05327	0.0288594	0.259724	-3.25351	-9.53686	0.00440871
RP5-934G17.6	1	11937827..11940463	0.0615268	2.32884	5.02401	0.0387884	0.0615268	-3.17016	-9.00149	0.021291
NPM1P10	6	complement(104473415..104474638)	1.67104	-2.32309	-5.00402	0.0237798	1.59151	1.48493	2.79904	0.131032
PABPC1L2A	X	complement(72297115..72299351)	0.452105	-2.32444	-5.00871	0.0272658	0.455607	1.8983	3.72773	0.0746552
CT49	5	12574969..12804475	0.271799	-2.32785	-5.02058	0.0357512	0.533115	1.46017	2.75141	0.168862
BARX1	9	complement(96713905..96717654)	0.764019	-2.32895	-5.02439	0.0203717	1.30661	1.87927	3.67889	0.0615831
RSPH1	21	complement(43892596..43916464)	0.306123	-2.33002	-5.02814	0.0167042	0.395706	2.2386	4.71939	0.0255209
RP1-43E13.2	1	19536995..19567198	0.404476	-2.33292	-5.03825	0.0486815	1.5399	2.70078	6.50153	0.0380098
AP000432.2	21	complement(19031594..19032702)	2.02426	-2.33838	-5.05734	0.0364007	0.934045	0.921411	1.89397	0.352839
RP11-328J6.1	12	complement(103474728..103572453)	0.448051	-2.33851	-5.0578	0.0265878	0.150246	1.15085	2.22044	0.300988
OR10J4	1	159401994..159402928	1.08069	-2.34063	-5.06525	0.0299824	0.654177	1.17159	2.2526	0.244121
MTRNR2L2	5	complement(79945819..79946855)	1.05968	-2.34808	-5.09145	0.0197091	1.84187	1.89795	3.72683	0.0378113
RP11-451K18.7	11	complement(5988407..5989724)	1.43362	-2.35331	-5.10994	0.02935	0.323402	0.597724	1.51333	0.542235
FAM43B	1	20878932..20881512	1.40479	-2.35607	-5.11975	0.0138717	1.2068	1.41672	2.66977	0.111992
RP11-429J17.7	8	complement(144840323..144853992)	0.389906	-2.35818	-5.12723	0.0409786	0.308915	1.14687	2.21432	0.30023
RP11-85O21.2	9	complement(126768556..126771675)	0.328677	-2.35818	-5.12723	0.0409673	0.0931053	0.489402	1.40386	0.674422
EBI3	19	4229495..4237528	0.355877	-2.36716	-5.15924	0.0402919	0.204815	1.13531	2.19666	0.288732
RP11-252I13.1	5	107060662..107062818	0.198013	-2.36894	-5.16562	0.0376794	0.0226955	0.668607	1.58954	0.522091
RP1-65J11.5	1	31331005..31333101	1.01708	-2.36905	-5.16601	0.0279389	1.07937	1.39752	2.63449	0.150761
GAPDHS	19	36024314..36036218	0.431567	-2.3691	-5.16618	0.00750014	0.146488	0.337476	1.26354	0.720274
PTN	7	complement(136912088..137028611)	0.193929	-2.37113	-5.17347	0.0448432	1.16451	3.24107	9.45495	0.0080153
AGBL1-AS1	15	complement(86838880..86860404)	0.186366	-2.37263	-5.17884	0.0402734	0.773574	3.31541	9.95492	0.00556107
KRTAP1-3	17	complement(39190142..39191107)	0.956741	-2.37598	-5.1909	0.0208066	0.694417	0.763548	1.69766	0.38487
RFPL4B	6	112668532..112672498	0.421187	-2.37791	-5.19785	0.0305564	0.188959	0.0360934	1.02533	0.97315
AF121898.3	8	complement(88554214..88767946)	0.478322	-2.38055	-5.20735	0.0291553	0.478107	1.49965	2.82774	0.144944
RP11-510C10.3	1	complement(75595659..75598261)	0.326298	-2.38372	-5.2188	0.0314512	0.335097	1.40476	2.64773	0.186505
UGT1A7	2	234590584..234681945	0.300847	-2.38708	-5.23096	0.0218974	0.357998	2.27696	4.84656	0.0271446
ADAMTSL2	9	136397286..136440641	0.872839	-2.39165	-5.24759	0.00256217	0.588927	0.922774	1.89576	0.222365
AC104667.3	2	238499663..238504624	0.74922	-2.3929	-5.25211	0.0215631	0.833046	1.83111	3.5581	0.0683289
RP11-550F7.1	3	76483169..76484579	0.235436	-2.39399	-5.25609	0.0436965	0.0275457	0.842382	1.79301	0.459436
RPEL1	10	105005644..105007773	1.79579	-2.39413	-5.2566	0.0120198	0.399242	0.321738	1.24984	0.683256
CPT1C	19	50194155..50216988	0.366221	-2.39746	-5.26873	0.00893972	0.433751	1.55154	2.9313	0.072761
MSX1	4	4861393..4865663	0.532863	-2.39793	-5.27047	0.0210006	0.793781	2.24568	4.7426	0.0180946
TPBGL	11	74951950..74954742	0.93173	-2.39939	-5.2758	0.0175154	0.880743	1.45198	2.73583	0.11134
RP11-536C10.7	14	complement(19406795..19410111)	0.417897	-2.40476	-5.29547	0.0376807	0.0173552	0.48933	1.40379	0.67447
NEUROD1	2	complement(182537815..182545603)	0.604544	-2.40659	-5.30219	0.0146292	0.478866	1.40817	2.654	0.0806221
IGSF5	21	41117334..41174023	0.483658	-2.411	-5.31841	0.0226581	0.207027	0.257049	1.19503	0.795165
AC087269.1	8	8559666..8561616	0.346035	-2.41113	-5.3189	0.0140039	0.466452	2.55182	5.86372	0.0078486
LRFN5	14	42076773..42373752	0.774261	-2.41115	-5.31897	0.0158825	0.559008	1.06084	2.08615	0.227953
CXorf49B	X	70983140..70987054	0.823469	-2.41723	-5.34143	0.0179379	1.14097	2.17261	4.50838	0.022641
AC092415.1	3	complement(28038701..28070095)	1.27066	-2.42072	-5.35437	0.0408767	0.367696	1.37465	2.59304	0.189933
SPRR4	1	152943142..152945050	2.29458	-2.425	-5.37027	0.020119	1.41597	1.3874	2.61607	0.112933
NLRP8	19	56459198..56499995	0.0844434	-2.42537	-5.37167	0.0420414	0.190974	1.69334	3.23405	0.124465
PCDHA9	5	140227048..140391929	0.412034	-2.426	-5.374	0.0135147	0.212709	0.419409	1.33738	0.629975
PABPC4L	4	complement(135117488..135122903)	0.474447	-2.43331	-5.40131	0.0158788	0.287795	0.31029	1.23996	0.725822
COL21A1	6	complement(55921388..56258892)	0.273209	-2.43439	-5.40536	0.0176954	0.239381	1.55684	2.94209	0.102428
ADH1B	4	complement(100226121..100242558)	0.519117	-2.43659	-5.4136	0.0146451	0.408227	1.55253	2.9333	0.0620177
AC079776.3	2	130680750..130704276	0.645671	-2.43704	-5.41528	0.0201568	1.38292	2.42729	5.37883	0.017914
GLULP4	9	34917172..34918293	0.296079	-2.43876	-5.42177	0.0414914	0.0161443	0.489336	1.4038	0.67447
RP11-866E20.3	18	57677513..57681490	0.673603	-2.43997	-5.42631	0.0227904	0.520913	1.02128	2.02973	0.303299
PLA2G10	16	complement(14766405..14788526)	0.712762	-2.44337	-5.4391	0.0161109	1.27605	2.19077	4.56549	0.0249566
RP11-375O18.2	9	complement(82120719..82147257)	0.667818	-2.4505	-5.46607	0.0184723	0.383645	0.80588	1.74821	0.376708
ECEL1	2	complement(233344537..233352538)	0.692312	-2.45581	-5.48622	0.0150452	0.37543	0.299305	1.23055	0.738855
RP11-542B15.1	12	67913609..67960906	0.237521	-2.45889	-5.49792	0.0344845	0.0639175	1.37464	2.59304	0.202651
RP11-336F14.1	11	26067534..26069145	0.616096	-2.46799	-5.53274	0.0259968	0.0166955	0.489364	1.40383	0.674451
KCNA7	19	complement(49570675..49576198)	1.08834	-2.46924	-5.53752	0.00836684	1.30324	1.80025	3.48282	0.0590741
DAO	12	109252708..109294819	0.333526	-2.47085	-5.5437	0.0172284	0.438681	1.76591	3.4009	0.0767395
DRGX	10	complement(50572237..50603497)	0.622861	-2.47343	-5.55363	0.0188208	0.249271	0.53258	1.44651	0.584961
AC007283.4	2	complement(202027207..202027403)	0.744142	-2.4748	-5.55891	0.0182301	0.367425	1.74153	3.3439	0.0866794
CTC-430J12.2	5	173756615..173757506	1.0327	-2.48327	-5.59162	0.0486857	0	#N/A	#N/A	#N/A
GNB3	12	6949118..6956557	0.394772	-2.48518	-5.59904	0.00620509	0.355192	1.97932	3.94306	0.0162088
RP11-253M7.4	15	complement(69750861..69754145)	0.895494	-2.49012	-5.61826	0.0396966	0.496023	1.51304	2.8541	0.242771
AC007362.3	2	complement(206621193..206628730)	0.362215	-2.49013	-5.6183	0.037457	0.255115	2.03948	4.11098	0.103008
RP11-261N11.8	20	61991340..62002529	0.232633	-2.49421	-5.63418	0.0219573	0.190183	0.284079	1.21763	0.766263
RN7SKP58	3	complement(41808107..41808411)	0.210546	-2.495	-5.6373	0.0433119	0	#N/A	#N/A	#N/A
RP11-986E7.7	14	95058395..95090983	0.156861	-2.50442	-5.67421	0.0231885	0.208163	0.74733	1.67868	0.46775
USP17L11	4	9217131..9218723	2.65063	-2.50442	-5.67421	0.00987966	5.00428	2.19746	4.58673	0.00508609
HNRNPA1P41	9	complement(4944670..4945902)	1.65082	-2.50644	-5.68214	0.0227788	0.671857	1.32745	2.50958	0.179456
SLC52A3	20	complement(740724..749131)	0.709196	-2.50968	-5.69494	0.0137256	0.9851	2.08318	4.23742	0.0194677
CTD-2105E13.6	19	complement(55863669..55870884)	0.266105	-2.50988	-5.69573	0.0217945	0.492824	2.10579	4.30433	0.043393
RP11-1E1.2	4	complement(78033648..78034611)	0.21982	-2.51206	-5.70436	0.0465218	0.0134395	0.675623	1.59729	0.636059
TPI1P3	6	116359919..116360658	0.381718	-2.51326	-5.7091	0.0311999	0.0567756	1.13523	2.19653	0.288764
CTD-2311B13.1	14	19505871..19519837	0.454369	-2.51682	-5.72318	0.0412395	0.129572	1.15428	2.22573	0.390543
RP11-23B5.1	18	46004932..46005599	0.50988	-2.51718	-5.72464	0.0340803	0.0538899	0.848192	1.80024	0.444004
SLC17A2	6	complement(25912982..25930946)	0.324109	-2.52028	-5.73694	0.0177202	0.503839	2.01027	4.02858	0.0591613
RP11-276H19.2	9	complement(89623370..89657041)	0.496055	-2.52152	-5.74185	0.014287	0.236088	0.961675	1.94757	0.268746
CTXN1	19	complement(7989372..7991051)	1.1207	-2.52603	-5.75986	0.0137823	1.09928	1.76844	3.40686	0.0607596
BCHE	3	complement(165490692..165555260)	0.52595	-2.52629	-5.76087	0.0189645	0.194257	0.36217	1.28536	0.705208
SFTA3	14	complement(36942493..36983034)	0.714177	-2.52696	-5.76355	0.011352	0.605348	1.55916	2.94682	0.0613772
AC138951.1	5	21493692..21494062	1.96319	-2.52823	-5.76864	0.0283284	0.190386	0.848163	1.80021	0.444022
RP11-328M4.3	6	41470182..41487590	0.448033	-2.53878	-5.81096	0.04907	0.100002	0.675659	1.59733	0.63604
RP11-488I20.8	16	34442308..34518517	0.354663	-2.53878	-5.81096	0.0490776	0.0996936	1.51305	2.85413	0.242765
FGF21	19	49258816..49261587	1.21493	-2.54202	-5.82402	0.0249045	0.169853	0.681878	1.60423	0.500477
LINC00029	20	complement(61665569..61668380)	0.352586	-2.54744	-5.84597	0.0277121	0.452124	2.29102	4.89401	0.0534554
FAM27B	9	complement(67792938..67794111)	1.06072	-2.55121	-5.86124	0.0418837	3.2385	3.81002	14.0259	0.00629568
ST13P21	1	109044980..109046077	0.317849	-2.55656	-5.88301	0.0295579	0.0275604	0.877182	1.83678	0.443254
KRT3	12	complement(53183469..53189901)	0.552025	-2.56141	-5.90285	0.0183747	0.346613	1.2159	2.32285	0.219041
EMILIN3	20	complement(39988606..39995467)	0.561067	-2.56174	-5.90418	0.0144563	0.569145	1.52823	2.88431	0.110239
RP11-64C1.1	3	55330228..55334766	0.822312	-2.56542	-5.91928	0.0187625	0.934363	2.20317	4.60489	0.0381486
RP11-403B2.5	15	20978413..20980200	0.669104	-2.57156	-5.94452	0.0246777	0.384137	1.41835	2.6728	0.206845
FAM131C	1	complement(16384264..16400127)	1.62243	-2.57272	-5.94932	0.0122777	2.155	2.35335	5.11011	0.0121777
DPT	1	complement(168664697..168698502)	0.979703	-2.57291	-5.9501	0.0144768	1.04638	2.15423	4.45131	0.0299753
KRTAP2-4	17	complement(39221369..39222131)	0.722016	-2.5762	-5.96368	0.0264053	0.417143	1.38575	2.61308	0.203033
UMOD	16	complement(20344374..20367623)	0.192783	-2.58386	-5.99542	0.0427635	0.127122	2.03952	4.11108	0.100029
AC013268.3	2	110765252..110768360	0.469109	-2.58611	-6.00477	0.0266862	0.252041	1.1874	2.27742	0.288076
CTD-3012A18.1	11	29540623..29574186	0.780355	-2.58636	-6.00582	0.0446671	0	#N/A	#N/A	#N/A
UPF3AP1	17	complement(16648945..16650075)	0.629406	-2.58787	-6.0121	0.0205433	0.0675039	0.738652	1.66862	0.456142
AC012317.1	16	complement(24672743..24682383)	0.429253	-2.59056	-6.02333	0.0145054	0.429682	1.64549	3.12855	0.0866738
CDH7	18	63417488..63548638	0.298975	-2.59102	-6.02526	0.0122999	0.244336	0.866527	1.82327	0.361336
WFDC8	20	complement(44179792..44207965)	0.445105	-2.59776	-6.05348	0.0194965	0.352213	0.920988	1.89341	0.42071
AL391152.1	14	57671888..57673291	1.47651	-2.59784	-6.05379	0.00661642	1.23158	1.72428	3.30414	0.0740191
CTC-537E7.3	5	complement(67726254..67730308)	0.272463	-2.60111	-6.06753	0.0469715	0.40508	1.8001	3.48245	0.154079
ATOH7	10	complement(69990386..69991871)	1.12501	-2.60356	-6.07786	0.0113009	1.61429	1.9071	3.75055	0.0529707
AP003039.3	11	complement(131532025..131533477)	0.938067	-2.60427	-6.08083	0.0413727	0.0184291	0.675623	1.59729	0.636059
AP003900.6	21	11169720..11184046	0.394999	-2.61705	-6.13496	0.0446422	0.387295	1.15439	2.22591	0.39049
RP11-963H1.1	3	complement(70174221..70175760)	0.246531	-2.62384	-6.16389	0.0286357	0.0430259	1.64643	3.13058	0.142858
RP11-480I12.5	1	complement(202820956..202830748)	0.177059	-2.62468	-6.16748	0.0182742	0.345967	2.19649	4.58364	0.0532368
AC152010.1	X	152537078..152543260	0.225527	-2.62509	-6.16923	0.0400445	0.0959457	1.15432	2.22579	0.390525
POM121L7	22	complement(21477050..21482352)	0.377742	-2.62661	-6.17572	0.0189018	0.185959	1.17489	2.25775	0.291843
STMND1	6	17102489..17131603	1.2636	-2.62864	-6.18445	0.0085488	0.962683	1.5619	2.95242	0.0963527
CNGB1	16	complement(57917503..58005020)	0.316222	-2.62949	-6.18807	0.0113395	0.347809	1.89699	3.72436	0.0541715
RP11-664I21.5	11	124753587..124757685	1.1053	-2.62975	-6.18917	0.0192396	1.48151	2.85254	7.2227	0.0107134
AP000857.3	11	84647733..84666749	0.900082	-2.63014	-6.19086	0.0327609	0.918697	1.80176	3.48646	0.158815
RP11-242J7.1	4	complement(185505247..185546184)	1.62032	-2.63285	-6.2025	0.00870722	0.155896	0.504049	1.41819	0.548555
RP11-107I14.4	10	complement(103012578..103023307)	0.912322	-2.63573	-6.21489	0.00849044	0.700941	1.53028	2.88842	0.101015
CTD-2621I17.6	19	56578050..56590167	0.365063	-2.63595	-6.21585	0.0198136	0.366876	1.75965	3.38616	0.0955581
RP11-108K14.8	10	135204338..135233999	0.463654	-2.64128	-6.23886	0.014292	0.370402	2.60592	6.08779	0.0211742
RP11-474D1.3	12	complement(130517999..130529602)	0.388972	-2.64181	-6.24114	0.0140738	0.133322	1.87537	3.66896	0.0572108
CTD-2240J17.1	15	81702858..81711358	1.55914	-2.64618	-6.26006	0.0159528	0.315471	0.394768	1.31473	0.696178
FAM197Y8	Y	complement(9185120..9193010)	0.635989	-2.64749	-6.26578	0.0155885	0.559102	1.32489	2.50514	0.175308
RP11-1263C18.1	4	complement(567669..568201)	0.712303	-2.6489	-6.27189	0.0278198	0.0675393	0.848161	1.8002	0.444018
GLRB	4	157997209..158093242	0.194096	-2.65448	-6.29619	0.023628	0.116322	1.37472	2.59317	0.193438
NYX	X	41306687..41334963	0.586241	-2.65641	-6.3046	0.00861684	0.567287	1.38629	2.61406	0.152849
RPSAP57	18	52411981..52412812	0.135325	-2.65794	-6.31133	0.0348393	0.026022	1.49637	2.82131	0.253661
UGT2A2	4	complement(70454135..70505360)	0.111156	-2.6584	-6.31335	0.039325	0.218772	2.29183	4.89678	0.073079
FAM197Y7	Y	complement(9205412..9235047)	0.192996	-2.66331	-6.33485	0.0167239	0.276526	1.57238	2.97395	0.155225
SH2D5	1	complement(21046225..21059330)	0.190982	-2.6676	-6.35373	0.0065532	0.214446	1.44203	2.71704	0.0967963
ALB	4	74262831..74287129	0.239027	-2.67017	-6.36506	0.00232868	0.436714	1.64548	3.12852	0.044967
RP11-1143G9.4	12	complement(69747273..69748005)	8.59125	-2.68197	-6.41731	0.00112131	6.15033	1.28129	2.43056	0.0652355
RP1-78O14.1	12	complement(79734985..79897176)	0.422781	-2.69251	-6.46436	0.0225546	0.34543	1.57997	2.98964	0.137149
CFC1	2	complement(131350339..131357123)	0.564012	-2.69403	-6.47117	0.0219418	0.916285	2.14736	4.43017	0.0632941
OR7E33P	13	68485219..68486080	0.440438	-2.69778	-6.48801	0.0263153	0.035106	0.890519	1.85384	0.436637
DUX4L2	4	191011860..191013719	2.3459	-2.70218	-6.50784	0.0132436	2.4723	2.80357	6.98167	0.00622441
RP11-308B5.2	X	133733487..133740284	0.434197	-2.70226	-6.50822	0.0365337	0.213011	1.15431	2.22579	0.390527
AQP7P3	9	42858072..42876505	2.43968	-2.70402	-6.51617	0.00520428	2.54878	2.05363	4.15149	0.0188296
AL139147.1	1	complement(67131547..67142710)	1.03839	-2.70591	-6.5247	0.0126295	1.2535	1.79971	3.4815	0.0863445
RP11-107C16.2	10	124578332..124585965	0.678133	-2.70683	-6.52886	0.035747	0.00878669	0.675666	1.59733	0.636035
CTD-2308N23.2	20	complement(36916733..36954938)	0.832974	-2.70848	-6.53633	0.022107	0.0803702	1.37491	2.59351	0.235273
ARHGAP42P4	14	20156420..20159353	0.245486	-2.7178	-6.5787	0.013143	0.047595	1.20335	2.30275	0.233605
RP11-310H4.6	7	complement(55724461..55746183)	0.421316	-2.71824	-6.5807	0.038655	0.0295484	0.675629	1.59729	0.636056
TNN	1	175036994..175117202	0.18502	-2.72233	-6.5994	0.0175163	0.228348	2.49609	5.64155	0.0294171
RP11-79N23.1	6	complement(53605547..53611820)	0.844962	-2.72337	-6.60416	0.0103754	0.100106	0.707682	1.63318	0.49036
C3orf84	3	complement(49215065..49229291)	0.328818	-2.72513	-6.61218	0.030983	0.0189154	1.15421	2.22563	0.390574
MIR205HG	1	209602165..209606183	1.08359	-2.73428	-6.65425	0.00654767	0.682917	1.6549	3.14902	0.067023
OR2M4	1	248402231..248403166	0.789855	-2.73516	-6.65831	0.0364185	0.383571	1.15439	2.22591	0.39049
PNPT1P2	7	complement(121482422..121485185)	0.360636	-2.73516	-6.65831	0.0364307	0.370006	2.62974	6.18916	0.041717
RP5-859D4.3	20	complement(6711905..6716783)	0.451471	-2.74188	-6.68941	0.0222564	0.363276	1.62774	3.09029	0.145699
RP11-160C18.2	15	78952986..79027837	0.148227	-2.75182	-6.73564	0.033423	0.0403644	0.675659	1.59733	0.63604
PRELID1P1	6	126964634..126965536	0.31533	-2.7572	-6.76082	0.0383869	0.0232255	1.15427	2.22571	0.390548
FAM90A9P	8	7618852..7621862	0.204117	-2.7572	-6.76082	0.038388	0.15046	1.51313	2.85429	0.242737
OR5AR1	11	56431138..56432163	0.277528	-2.7572	-6.76082	0.0383915	0.369703	1.51316	2.85435	0.242725
OR8B3	11	complement(124266278..124267264)	0.288494	-2.7572	-6.76082	0.0383964	0.0131263	0.675623	1.59729	0.636059
OR2AT4	11	complement(74799758..74800799)	0.846138	-2.76124	-6.77981	0.0189476	0.893287	1.96911	3.91527	0.077987
RPL5P33	17	48925311..48926631	1.4765	-2.7658	-6.80123	0.0200554	1.38849	2.30573	4.94416	0.053432
AC092143.1	16	89985273..89987375	0.238615	-2.77489	-6.84423	0.0394661	0.999627	4.05439	16.6148	0.00373556
PA2G4P2	20	12360704..12361903	0.272982	-2.77853	-6.86151	0.0195671	0.0407951	1.1412	2.20564	0.301868
TWIST1	7	complement(19060614..19157295)	0.339477	-2.77873	-6.86248	0.0139396	0.0989482	1.1355	2.19695	0.301905
KB-1592A4.14	22	complement(21532181..21534164)	1.95896	-2.78046	-6.87072	0.0100268	0.6621	1.18534	2.27417	0.257471
RP11-234K24.3	20	complement(34736648..34743682)	0.759888	-2.78658	-6.89994	0.00772162	0.518314	1.51003	2.84816	0.132279
CTD-2619J13.23	19	complement(58986722..58987130)	0.203287	-2.79021	-6.91728	0.0339384	0.123526	2.50047	5.65868	0.0548031
PHYHIP	8	complement(22077222..22089854)	0.477257	-2.79111	-6.92162	0.00984467	0.374884	2.7388	6.67513	0.0094123
RP11-798K3.2	15	complement(67278699..67351591)	0.837102	-2.803	-6.9789	0.0136894	0.307924	1.37477	2.59326	0.193801
MTND4P2	7	complement(63564471..63565673)	0.43394	-2.80404	-6.98391	0.0157893	0.0383089	0.681907	1.60426	0.499148
LINC01142	1	complement(170240744..170253349)	0.377513	-2.80788	-7.00254	0.0318853	0.566573	2.41877	5.34716	0.062216
OR6S1	14	complement(21108855..21109850)	0.578778	-2.80788	-7.00254	0.0318978	0.100303	0.675659	1.59733	0.63604
AC067945.2	2	191882680..191883805	0.927177	-2.81973	-7.06028	0.0302369	0.145627	2.03934	4.11058	0.100063
RP11-304C12.3	11	6384029..6386497	0.77005	-2.82606	-7.09137	0.00631266	0.977883	2.23483	4.70708	0.0245119
RP11-261C10.2	1	complement(243192814..243215554)	0.519682	-2.83926	-7.15653	0.0127044	1.0206	3.22965	9.3804	0.00347754
CGB7	19	complement(49557531..49562117)	1.20109	-2.84025	-7.16145	0.00447063	1.04283	1.95067	3.86554	0.0430445
PPAPDC1A	10	122216466..122349367	0.168554	-2.84044	-7.1624	0.0189079	0.0865732	1.1353	2.19665	0.290242
RP11-6J24.3	9	4633027..4633756	0.124037	-2.84446	-7.18239	0.0265047	0.169199	3.2073	9.23618	0.0117318
LINC00440	13	89925457..89932494	1.41354	-2.84603	-7.19021	0.0103667	1.2169	2.01246	4.03469	0.0362746
CTD-2382E5.1	15	42264961..42291292	0.298492	-2.84908	-7.20542	0.0282531	0.33064	2.91421	7.53815	0.0224408
RP11-38O23.4	X	complement(48013296..48015369)	0.922444	-2.85941	-7.25718	0.00894377	0.921101	2.33933	5.06067	0.0227033
RP11-61N20.3	11	complement(49455025..49455990)	0.102405	-2.89271	-7.42664	0.0252518	0.0104421	0.675666	1.59733	0.636035
RP11-183M13.1	1	78695283..78835149	0.464983	-2.89321	-7.42924	0.00843804	0.225195	1.09474	2.13575	0.295267
CCDC60	12	119772517..119978852	0.487323	-2.90077	-7.46825	0.00751847	0.232628	1.70491	3.26009	0.0887588
R3HDM2P1	4	134045259..134047218	0.217916	-2.90284	-7.47897	0.0176055	0.0279491	1.57939	2.98843	0.142631
CTD-2319I12.3	17	complement(58191154..58198048)	2.46949	-2.9032	-7.48084	0.00852229	3.82149	2.55666	5.88345	0.0227142
ABCD1P2	10	38894549..38898740	0.940409	-2.9084	-7.50785	0.00953441	0.887014	1.94604	3.85316	0.058011
OGDHL	10	complement(50942689..50970425)	0.224019	-2.91982	-7.56753	0.00790927	0.0077297	0.920529	1.89281	0.35196
RP11-766N7.3	12	65277174..65371302	0.728906	-2.92576	-7.59872	0.00321745	0.512066	2.04801	4.13535	0.0259208
MMD2	7	complement(4945620..4998844)	0.16773	-2.93812	-7.6641	0.0266407	0.196608	2.03962	4.11137	0.106242
TBC1D3P2	17	complement(60342066..60353016)	0.195473	-2.93812	-7.6641	0.0266499	0.413345	3.02105	8.11759	0.0204716
AC092669.6	2	66554481..66556116	0.839595	-2.93978	-7.67295	0.0294194	0.146182	0.675698	1.59737	0.636018
RP13-631K18.2	11	12052422..12083332	0.348526	-2.94119	-7.68046	0.0102464	0.632818	3.18255	9.07911	0.00317313
FSCB	14	complement(44973545..44976482)	0.632531	-2.95734	-7.76693	0.0101595	0.22862	1.25827	2.39209	0.221059
KIRREL2	19	36346763..36358011	0.75074	-2.95776	-7.76919	0.00441418	0.961521	2.24683	4.74638	0.0148403
TNRC18P3	7	57059595..57076856	0.400862	-2.95809	-7.77094	0.0058325	0.621841	1.81693	3.52332	0.0579615
RP11-385E5.5	13	complement(19982182..19983669)	0.819813	-2.96473	-7.80677	0.024912	0.283008	1.54019	2.90832	0.243169
TDO2	4	156775890..156841558	0.30518	-2.96874	-7.82851	0.00377034	0.152425	1.43583	2.70538	0.118528
GFRAL	6	55192267..55267291	0.468317	-2.98834	-7.93559	0.011171	0.621171	2.39135	5.2465	0.0400129
RP11-680F20.10	11	complement(125742926..125744423)	0.726672	-2.98844	-7.93618	0.0135692	0.249967	1.80016	3.48258	0.154065
SPATA21	1	complement(16713612..16763919)	0.398208	-2.9996	-7.99776	0.00341595	0.133725	1.23453	2.35304	0.170412
C6orf223	6	43968317..43973695	0.884225	-3.00852	-8.0474	0.00317528	0.346194	1.06217	2.08807	0.212041
AC063976.7	5	131535149..131539180	0.491255	-3.01334	-8.07434	0.00372247	0.25966	1.91389	3.76825	0.0427662
NXPH2	2	complement(139428342..139537918)	0.754462	-3.03439	-8.19298	0.0183167	0.119594	1.51305	2.85413	0.242765
RP4-665J23.4	1	complement(91326107..91328477)	3.00663	-3.0375	-8.21065	0.0019142	1.84999	1.68058	3.20557	0.0572777
AL117190.3	14	101359265..101360646	0.540537	-3.04618	-8.26021	0.0170775	0.235527	2.24485	4.73988	0.0726365
OR4C4P	11	complement(48366900..48373999)	1.06373	-3.06003	-8.33988	0.00662756	0.478721	1.53185	2.89155	0.134561
RP11-953B20.1	8	143171188..143172980	0.185276	-3.06127	-8.34706	0.0234963	0.0144514	1.15424	2.22567	0.39056
CGB8	19	complement(49550895..49552400)	0.36148	-3.06127	-8.34706	0.0235037	0.0281952	1.15424	2.22567	0.39056
KRT18P11	X	91714669..91715951	0.258925	-3.06127	-8.34706	0.0235069	0.0157243	1.15433	2.22581	0.390519
RP11-395C17.1	4	complement(81307332..81309870)	0.306179	-3.09524	-8.54596	0.0062781	0.0289399	1.09358	2.13404	0.287417
EGFLAM-AS4	5	complement(38282366..38291088)	0.666543	-3.13911	-8.80982	0.00795504	0.998466	2.83104	7.11585	0.0180349
ADIPOR1P1	10	22451921..22454723	0.50512	-3.14306	-8.83397	0.0181416	0.260161	1.15435	2.22585	0.390508
RP11-473M14.3	12	complement(67834778..67836339)	0.732117	-3.14306	-8.83397	0.0181414	0.770463	2.79587	6.9445	0.0298827
LINC00560	13	89279107..89282651	0.78032	-3.1671	-8.98241	0.00529985	0.597157	1.61172	3.05616	0.125464
IGSF21	1	18434240..18704977	0.374196	-3.1687	-8.99235	0.00673749	0.212919	2.03136	4.08789	0.0646761
TMEM196	7	complement(19758933..19813221)	0.559183	-3.24197	-9.46085	0.00238028	0.38393	1.42643	2.68781	0.123564
LINC00607	2	complement(216476286..216708445)	0.529695	-3.2972	-9.83006	0.000361949	0.252232	1.70585	3.26221	0.0421502
RP11-770J1.4	11	complement(118303836..118305921)	1.10157	-3.30373	-9.87466	0.00226663	0.715259	2.0807	4.23013	0.0377929
RP4-694A7.4	1	68962359..69004310	0.886502	-3.31122	-9.92606	0.00669953	0.212982	1.37723	2.59769	0.203721
CHST6	16	complement(75510949..75529282)	1.28556	-3.31154	-9.92827	0.000948783	0.615277	1.36777	2.58071	0.144709
TERF1P5	13	19254634..19255846	0.312991	-3.31808	-9.97334	0.01504	0.0913965	2.76156	6.78131	0.0387307
RP11-753A21.2	15	98419519..98421616	0.180962	-3.31808	-9.97334	0.015039	0.0185257	1.51141	2.85088	0.248805
MARCH11	5	complement(16067248..16180871)	0.750772	-3.32776	-10.0405	0.00642228	0.257505	1.17697	2.26101	0.291366
CPN1	10	complement(101801950..101841634)	0.377578	-3.36843	-10.3276	0.0111849	0.087271	2.25317	4.76729	0.0863116
CACNG5	17	64831235..64881603	0.361493	-3.38253	-10.429	0.0120148	0.890586	3.38602	10.4543	0.0108602
CTD-2291D10.3	19	complement(23251275..23254278)	2.75641	-3.40203	-10.5709	0.00251781	2.80766	2.54198	5.82388	0.0108364
RP11-100K18.1	18	75897223..75900887	0.629224	-3.40321	-10.5796	0.00336922	0.592447	2.30299	4.93478	0.0430076
OTX2	14	complement(57267425..57277197)	0.360354	-3.50373	-11.343	0.00872412	0.422535	2.99925	7.99583	0.0226575
SLC15A1	13	complement(99336055..99404908)	0.528285	-3.51442	-11.4274	0.00120265	0.385219	2.19037	4.56424	0.0254857
ZG16	16	29789561..29793096	0.585878	-3.59431	-12.078	0.00731896	1.20508	4.21983	18.6335	0.0020683
RP11-486L19.2	16	complement(84226164..84230659)	0.452452	-3.66531	-12.6873	0.00485596	0.198062	2.42728	5.37878	0.0525564
Z83840.1	22	42090191..42092048	0.368805	-3.77284	-13.669	0.00584652	0.290002	1.59983	3.03109	0.226597
RP11-264B17.5	16	complement(29000461..29002099)	0.903157	-3.8606	-14.5264	0.00517748	1.71919	3.37235	10.3557	0.014377
DUX4	4	191005267..191007077	2.86563	-4.21317	-18.5477	0.000697573	1.92209	3.67749	12.7948	0.00196732
AC020743.2	7	complement(50181136..50182419)	1.73306	-4.28441	-19.4866	0.00209852	0.802081	2.09581	4.27465	0.101232
INSL4	9	5231419..5235304	0.489816	-4.29963	-19.6932	0.00209196	0.233595	2.03959	4.1113	0.100014
PHBP6	7	74619641..74620426	0.419637	-4.57539	-23.8413	0.00113198	0.444587	4.79773	27.8139	0.000615595
FAM90A17P	8	7603556..7614766	0.861999	-4.79541	-27.7691	0.000808605	0.0210793	2.68733	6.44122	0.037881
