# Supplementary material for: Blood Transcriptomics Identifies Multiple Gene Expression Pathways Associated with the Clinical Efficacy of Hymenoptera Venom Immunotherapy
Source: Int J Mol Sci. 2024 Mar 20;25(6):3499. doi: 10.3390/ijms25063499 (PMC10971012; doi:10.3390/ijms25063499)
Supplement: Supplementary file 1 [file ijms-25-03499-s001.zip › Supplement S4_Ingenuity Pathway Analysis of Master Regulators before venom immunotherapy.xls]

## Sheet: Before venom immunotherapy
Supplement S4
Ingenuity Pathway Analysis of differentially expressed genes between successful venom immunotherapy and treatment failure in the time point before the treatment. DEGs cut off: fold change > 5, p-value < 0.05
© 2000-2024 QIAGEN. All rights reserved.
Master Regulator	Molecule Type	Participating regulators	Predicted Activation	Activation z-score	p-value of overlap	Network bias-corrected p-value	Target Molecules in Dataset	Causal network	Target-connected regulators
PPRC1	transcription regulator	PPRC1	Activated	3,000	9,24e−05	2,20e−03	ALOX5AP,EPHB1,FBXL13,GK,NAMPT,NFKBIZ,PTGS2,TM6SF1,TMEM154	9 (1)	1
PGR	ligand-dependent nuclear receptor	PGR	Activated	3,657	4,37e−11	1,00e−04	ACOX1,ACSL1,ADARB1,AMD1,BCL6,CEBPB,CKAP4,CTBS,ESRRA,GLUL,IFI27,IFI44,IFI44L,IL1R1,NEDD9,NET1,NFKBIA,NQO2,OAS2,PFN2,PTGS2,RASSF2,S100P,SLC31A2,TSC22D3,VASP,XAF1	27 (1)	1
CEBPA	transcription regulator	CEBPA	Activated	2,711	7,44e−11	1,00e−04	ACSL1,ARG1,CAMP,CD7,CXCR4,FXR2,HCAR3,IFI27,KLRC1,LITAF,LST1,NFIL3,OAS2,PFN2,PTGS2,RAB31,RGS2,S100A9,SOD2,SULT1A3/SULT1A4,TBXAS1,THBD,TUBB2A	23 (1)	1
JUN	transcription regulator	JUN	Activated	2,840	3,07e−05	1,16e−02	CAMP,CASP4,CXCR1,DICER1,IL1B,JUNB,MMP9,NAMPT,NFKBIA,NFKBIZ,PLAUR,PTGS2,RAB31,SOD2,XPO5	15 (1)	1
NR3C1	ligand-dependent nuclear receptor	NR3C1	Activated	2,138	3,45e−05	4,90e−03	ALOX5AP,CPEB4,CXCR4,FGD4,HSPA6,PDE4B,PIM3,PTGS2,RGS2,S100P,SLC2A3,THBD,TLR2,TSC22D3	14 (1)	1
ECSIT	transcription regulator	ECSIT	Activated	2,449	4,95e−04	1,21e−02	IL1B,JUNB,NFKBIA,PLAUR,PTGS2,SOD2	6 (1)	1
NFKB1	transcription regulator	NFKB1	Activated	2,333	6,80e−04	4,47e−02	CASP4,CXCR1,DICER1,FCGRT,IL1B,KHSRP,MMP9,NAMPT,PTGS2	9 (1)	1
EP300	transcription regulator	EP300	Activated	2,333	7,73e−04	2,83e−02	CCNG2,DUSP1,FOS,NABP1,NFKBIA,PFKFB3,PGK1,PTGS2,RHOA	9 (1)	1
JUNB	transcription regulator	JUNB	Activated	2,449	2,72e−03	4,47e−02	CASP4,CXCR1,IL1B,MMP9,NAMPT,PLAUR	6 (1)	1
PGR	ligand-dependent nuclear receptor	PGR,STAT3	Activated	4,727	3,07e−12	1,00e−04	ACOX1,ACSL1,ADARB1,ADM,AMD1,BCL6,CASP4,CEBPB,CKAP4,CTBS,CXCR1,ESRRA,FOS,GLUL,IFI27,IFI44,IFI44L,IL1B,IL1R1,JUNB,MCL1,MMP9,NAMPT,NEDD9,NET1,NFKBIA,NFKBIZ,NQO2,OAS2,PFN2,PGK1,PTGS2,RAB11FIP1,RAB31,RASSF2,RBPJ,S100P,SLC31A2,SOCS3,SREBF2,TSC22D3,VASP,XAF1	43 (2)	2
TGFB1	growth factor	JUN,SMAD3,TGFB1	Activated	2,683	7,97e−06	8,90e−03	ARHGAP24,CAMP,CASP4,CXCR1,DICER1,DOCK4,IL1B,JUNB,MBOAT2,MMP9,NAMPT,NET1,NFKBIA,NFKBIZ,PLAUR,PTGS2,RAB31,SOD2,TNFSF4,XPO5	20 (3)	2
ECSIT	transcription regulator	ECSIT,NFKB1,RELA	Activated	4,146	4,46e−05	2,12e−02	ALOX5AP,CASP4,CEBPB,CXCR1,CXCR4,DICER1,DUSP1,EGLN1,FAS,FCGRT,IL1B,JUNB,KHSRP,LYST,MMP9,NAMPT,NFKBIA,PLAUR,PTGS2,SOD2,TLR2	21 (3)	3
DUSP6	phosphatase	DUSP6,ELK1,ERK1/2,PGR,STAT3	Activated	4,323	2,54e−12	1,00e−04	ACOX1,ACSL1,ADARB1,ADM,AMD1,BCL6,CASP4,CEBPB,CKAP4,CTBS,CXCR1,ESRRA,FOS,GLUL,IFI27,IFI44,IFI44L,IL1B,IL1R1,JUNB,MCL1,MMP9,NAMPT,NEDD9,NET1,NFKBIA,NFKBIZ,NQO2,OAS2,PFN2,PGK1,PSMB10,PSMB8,PTGS2,RAB11FIP1,RAB31,RASSF2,RBPJ,S100P,SLC31A2,SOCS3,SREBF2,TSC22D3,VASP,XAF1	45 (5)	3
EGFR	kinase	AKT1,CTNNB1,EGFR,EGR1,ELK1,ERK1/2,EZH2,FOXO1,FOXO3,FOXO4,HDAC1,JUN,MAPK1,MYC,NFKB1,PGR,PTPN11,RARA,SMAD3,SP1,SRC,STAT1,STAT3,TAB2,TCF7L2,YAP1	Activated	3,646	6,20e−12	2,00e−04	ACOX1,ACSL1,ACSL4,ADARB1,ADM,ALAS2,ALOX5,ALOX5AP,ALPK1,AMD1,APAF1,ARHGAP24,ASPH,ATP6V0B,BCAT1,BCL6,BRI3,CAMP,CASP4,CCNA2,CCNG2,CCPG1,CD151,CD82,CDC34,CDKN1B,CDKN2D,CEBPB,CKAP4,CKLF,CRISPLD2,CTBS,CXCR1,DICER1,DOCK4,ESRRA,FCGRT,FGD4,FOS,FUCA1,GAB1,GBP2,GLUL,HELLS,HSP90AA1,HYOU1,IFI27,IFI44,IFI44L,IL1B,IL1R1,IL1RAP,IL6R,IRS2,KHSRP,KIF11,LBR,MBOAT2,MCL1,MMP9,NAMPT,NEDD9,NFKBIA,NFKBIZ,NIBAN1,NQO2,OAS2…	103 (26)	19
ARRB2	other	Akt,ARRB2,CTNNB1,EGFR,EGR1,ELK1,ERK1/2,JUN,PGR,RELA,SMAD3,SP1,STAT3	Activated	5,662	6,52e−12	2,00e−04	ACOX1,ACSL1,ADARB1,ADM,ALOX5AP,AMD1,ARHGAP24,BCL6,CAMP,CASP4,CDKN1B,CDKN2D,CEBPB,CKAP4,CTBS,CXCR1,CXCR4,DICER1,DOCK4,DUSP1,EGLN1,ESRRA,FAS,FCGRT,FGD4,FOS,GLUL,IFI27,IFI44,IFI44L,IL1B,IL1R1,IL6R,LYST,MBOAT2,MCL1,MMP9,NAMPT,NEDD9,NFKBIA,NFKBIZ,NQO2,OAS2,PDE4B,PFN2,PGK1,PLAUR,PSMB10,PSMB8,PTGS2,RAB11FIP1,RAB31,RASSF2,RBPJ,S100P,SLC31A2,SOCS3,SOD2,SREBF2,SRPK1,TGFA,TLR2,TNFSF4,TSC22D3,VASP,XPO5	66 (13)	9
CD44	other	CD44,CTNNB1,EGFR,EGR1,EP300,FOS,FOXO3,JUN,NANOG,PGR,PIK3CA,PRKCE,SMAD2,SP1,SRC,STAT3,TGFBR1,YAP1	Activated	4,129	9,20e−12	2,00e−04	ACOX1,ACSL1,ACSL4,ADARB1,ADM,AMD1,APAF1,BCL6,BRI3,CAMP,CASP4,CCNA2,CCNG2,CDKN2D,CEBPB,CKAP4,CKLF,CTBS,CXCR1,CXCR4,DICER1,DUSP1,ESRRA,FAS,FGD4,FOS,GLUL,HSPA1A/HSPA1B,IFI27,IFI44,IFI44L,IL1R1,IL1RAP,IL6R,LBR,MCL1,MMP9,NABP1,NAMPT,NEDD9,NFKBIA,NFKBIZ,NPIPA5 (includes others),NQO2,OAS2,PDE4B,PFKFB3,PFN2,PGK1,PKD1P1,PLAUR,PPP1R3B,PSMB8,PTEN,PTGS2,RAB11FIP1,RAB31,RASSF2,RBPJ,RHOA,RICTOR,RRM2,S100P,SLC3…	76 (18)	12
ARRB1	transcription regulator	ARRB1,CTNNB1,EGFR,EGR1,ELK1,ERK1/2,JUN,PGR,SMAD3,SP1,STAT3	Activated	4,557	1,31e−11	1,00e−04	ACOX1,ACSL1,ADARB1,ADM,AMD1,ARHGAP24,BCL6,CAMP,CASP4,CDKN1B,CDKN2D,CEBPB,CKAP4,CTBS,CXCR1,DICER1,DOCK4,ESRRA,FGD4,FOS,GLUL,IFI27,IFI44,IFI44L,IL1B,IL1R1,IL6R,MBOAT2,MCL1,MMP9,NAMPT,NEDD9,NFKBIA,NFKBIZ,NQO2,OAS2,PDE4B,PELI1,PFN2,PGK1,PLAUR,PSMB10,PSMB8,RAB11FIP1,RAB31,RASSF2,RBPJ,S100P,SLC31A2,SOCS3,SOD2,SREBF2,SRPK1,TGFA,TLR2,TNFSF4,TSC22D3,VASP,XPO5	59 (11)	9
PTP4A3	phosphatase	CTNNB1,EGFR,EGR1,FOS,JUN,PGR,PTP4A3,SMAD3,SP1,SRC,STAT3,YAP1	Activated	3,862	2,11e−11	3,00e−04	ACOX1,ACSL1,ACSL4,ADARB1,ADM,AMD1,ARHGAP24,BCL6,BRI3,CAMP,CASP4,CCNA2,CDKN2D,CEBPB,CKAP4,CKLF,CTBS,CXCR1,CXCR4,DICER1,DOCK4,ESRRA,FAS,FGD4,FOS,GLUL,IFI27,IFI44,IFI44L,IL1B,IL1R1,IL1RAP,IL6R,JUNB,LBR,MBOAT2,MCL1,MMP9,NAMPT,NEDD9,NFKBIA,NFKBIZ,NQO2,OAS2,PDE4B,PFN2,PGK1,PLAUR,PPP1R3B,PSMB8,PTEN,PTGS2,RAB11FIP1,RAB31,RASSF2,RBPJ,RRM2,S100P,SLC31A2,SOCS3,SOD2,SREBF2,SRPK1,TCF7,TGFA,TLR2,TNFSF4,TSC22D3…	73 (12)	9
TGFB1	growth factor	CTNNB1,EGFR,EGR1,JUN,MMP9,PGR,RELA,SMAD3,SP1,STAT3,TGFB1	Activated	3,750	2,41e−11	2,00e−04	ACOX1,ACSL1,ADARB1,ADM,ALOX5AP,AMD1,ARHGAP24,BCL6,CAMP,CASP4,CDKN1B,CDKN2D,CKAP4,CTBS,CXCR1,CXCR4,DICER1,DOCK4,DUSP1,EGLN1,ESRRA,FAS,FCGRT,FGD4,FOS,GLUL,IFI27,IFI44,IFI44L,IL1B,IL1R1,IL6R,JUNB,LYST,MBOAT2,MCL1,MMP9,NAMPT,NEDD9,NET1,NFKBIA,NFKBIZ,NQO2,OAS2,PDE4B,PFN2,PGK1,PLAUR,PTGS2,RAB11FIP1,RAB31,RASSF2,RBPJ,S100P,SLC31A2,SOCS3,SOD2,SREBF2,SRPK1,TGFA,TNFSF4,TSC22D3,VASP,XPO5	64 (11)	8
SRC	kinase	AKT1,ATP1A1,CDH1,CTNNB1,ELK1,ERK1/2,FOS,FOXO1,FOXO3,GLI1,IKBKB,P38 MAPK,RELA,SRC,STAT1,STAT3,TP73,YAP1	Activated	2,345	7,07e−09	3,90e−03	ACSL4,ADM,AGMAT,ALAS2,ALOX5,ALOX5AP,ALPK1,APOBEC3B,ARPC5,BCL6,BID,BRI3,CAMP,CASP4,CCNA2,CCSAP,CDC34,CDK19,CDKN1B,CEBPB,CKLF,CSRNP1,CTPS1,CXCR1,CXCR4,DICER1,DUSP1,EGLN1,FAS,FCGRT,FGD4,FOS,GAB1,GBP2,H1-0,HSPA1A/HSPA1B,HYOU1,IFI27,IL1R2,IL1RAP,IMPA2,IRS2,JUNB,KIF11,LBR,LYST,MCL1,MCM4,MKI67,MMP9,NAMPT,NFKBIA,NFKBIZ,NLRC4,NQO2,PAM,PDE4B,PGK1,PLAUR,PPP1R3B,PSMB10,PSMB8,PTEN,RAB11FIP1,RAB31,RBPJ,RICTOR,…	88 (18)	11
ROR2	kinase	AKT1,CTNNB1,EGR1,ELK1,ERK1/2,FOXO1,Gsk3,GSK3B,JUN,MTOR,RELA,ROR2,SIRT1,STAT3,TP53	Activated	2,183	2,13e−07	1,84e−02	ADM,ALDH1A1,ALOX5AP,BID,BMX,CAMP,CASP4,CCNA2,CEBPB,CXCR1,CXCR4,DICER1,DUSP1,EGLN1,FCGRT,FGD4,GAB1,GNL3,HSPA1A/HSPA1B,HYOU1,IFI44L,IL1B,IL6R,INKA2,IRS2,JMJD1C,JUNB,KIF11,LBR,LIMK2,LYST,MAPK1,MCL1,MCM4,MMP9,NAMPT,NFKBIA,NFKBIZ,NLRC4,PFKFB3,PGK1,PLAUR,PPP4C,PSMB10,PSMB8,PTEN,PTGS2,PYCARD,RAB11FIP1,RAB31,RBPJ,RRM2,SCRIB,SOCS3,SOD2,SQLE,SREBF2,SRPK1,STMN1,TAGLN2,TGFA,THBD,TLR2,TNFRSF10C,TOP2A,UBE2B,XA…	68 (15)	9
ATM	kinase	ATM,CHEK1,E2F3,GLI1,IKBKB,MDM4,MYC,RELA,TP53,VCP	Activated	2,201	2,99e−07	3,23e−02	AGMAT,ALDH1A1,ALOX5,ALOX5AP,APAF1,APOBEC3B,ARPC5,ATP6V0B,BCAT1,BCL6,BID,BMX,CASP4,CCNA2,CCNG2,CCSAP,CD151,CDC34,CDK19,CDKN1B,CSRNP1,CTPS1,CXCR4,DICER1,DUSP1,EEIG1,EGLN1,FAS,FCGRT,FOS,GNL3,H1-0,HSP90AA1,HSPA1A/HSPA1B,IFI44L,IL1B,IL1R2,IMPA2,INKA2,JMJD1C,JUNB,LBR,LIMK2,LYST,MAPK1,MCL1,MCM4,MKI67,MMP9,NAMPT,NCAPG2,NFKBIA,NLRC4,NQO2,PAM,PDE4B,PFKFB3,PLAUR,PPP4C,PTEN,PTGS2,PYCARD,RHOA,RNASE4,RNASEL,RN…	91 (10)	6
NR3C1	ligand-dependent nuclear receptor	NR3C1,TP53,TP73	Activated	2,177	3,25e−06	2,65e−02	ALDH1A1,ALOX5AP,APAF1,BID,BMX,CASP4,CCNA2,CDKN1B,CPEB4,CXCR4,DICER1,FAS,FGD4,FOS,GNL3,HSPA1A/HSPA1B,HSPA6,IFI44L,IL1B,INKA2,JMJD1C,JUNB,LBR,LIMK2,MAPK1,MCL1,MCM4,MMP9,NFKBIA,NLRC4,PDE4B,PFKFB3,PIM3,PLAUR,PPP4C,PTEN,PTGS2,PYCARD,RGS2,RRM2,RRM2B,S100P,SCRIB,SLC2A3,SOD2,SQLE,STMN1,TAGLN2,THBD,TLR2,TNFRSF10C,TOP2A,TSC22D3,UBE2B	54 (3)	3
ILK	kinase	EGR1,FOXO3,GSK3B,ILK,MTOR,MYC,RELA,STAT3,TP53	Activated	2,142	3,87e−06	3,31e−02	ADM,ALDH1A1,ALOX5AP,APAF1,ATP6V0B,BCAT1,BID,BMX,CCNA2,CD151,CDC34,CDKN1B,CEBPB,CXCR1,CXCR4,DICER1,DUSP1,EGLN1,FAS,FCGRT,FOS,GNL3,HSP90AA1,HSPA1A/HSPA1B,IFI44L,IL6R,INKA2,JMJD1C,LBR,LIMK2,LYST,MAPK1,MCM4,NFKBIA,NFKBIZ,NLRC4,PFKFB3,PGK1,PPP4C,PTEN,PYCARD,RAB11FIP1,RAB31,RBPJ,RHOA,RICTOR,RPL11,RRM2,RRM2B,SCRIB,SLC22A4,SOD2,SQLE,SREBF2,ST3GAL4,STMN1,TAGLN2,THBD,TLR2,TNFRSF10C,TOP2A,UBE2B,XAF1	63 (9)	6
MAP3K11	kinase	ELK1,ERK1/2,JUN,MAP3K11	Activated	3,153	2,04e−05	1,18e−02	CAMP,CASP4,CXCR1,DICER1,IL1B,JUNB,MMP9,NAMPT,NFKBIA,NFKBIZ,PLAUR,PSMB10,PSMB8,PTGS2,RAB31,SOD2,XPO5	17 (4)	2
MAP2K4	kinase	ELK1,Jnk,JUN,MAP2K4,STAT3,YAP1	Activated	2,214	2,15e−05	4,43e−02	ACSL4,ADM,BRI3,CAMP,CASP4,CCNA2,CDKN1B,CKLF,CXCR1,CXCR4,DICER1,FAS,FOS,IFI27,IL1B,IL1RAP,LBR,MCL1,MMP9,NAMPT,NFKBIA,NFKBIZ,PGK1,PLAUR,PPP1R3B,PSMB10,PSMB8,PTEN,RAB11FIP1,RAB31,RBPJ,RRM2,SOCS3,SOD2,SREBF2,TCF7,UCP2,XAF1,XPO5,ZBTB34	40 (6)	4
FLNB	other	ELK1,FLNB,Jnk,JUN,MAP2K4,STAT3,YAP1	Activated	2,082	2,82e−05	4,44e−02	ACSL4,ADM,BRI3,CAMP,CASP4,CCNA2,CDKN1B,CKLF,CXCR1,CXCR4,DICER1,FAS,FOS,IFI27,IL1RAP,LBR,MCL1,MMP9,NAMPT,NFKBIA,NFKBIZ,PGK1,PLAUR,PPP1R3B,PSMB10,PSMB8,PTEN,RAB11FIP1,RAB31,RBPJ,RRM2,SOCS3,SOD2,SREBF2,TCF7,UCP2,XAF1,XPO5,ZBTB34	39 (7)	4
HIVEP1	transcription regulator	HIVEP1	Inhibited	−3,162	4,54e−05	2,30e−03	IL1B,IL1R1,IL1R2,PELI1,RALB,TGFA,TLR1,TLR4,TLR8,TNFSF13B	10 (1)	1
SATB1	transcription regulator	SATB1	Inhibited	−2,111	1,29e−03	1,72e−02	CDK19,ENOSF1,HSP90AA1,IL18RAP,NIBAN1,PTGS2,SIPA1L2,TSC22D3,TUBA4A,XAF1,YPEL5	11 (1)	1
KLF9	transcription regulator	KLF9,PGR	Inhibited	−3,780	1,09e−11	1,00e−04	ACOX1,ACSL1,ADARB1,AMD1,BCL6,CEBPB,CKAP4,CTBS,ESRRA,GLUL,IFI27,IFI44,IFI44L,IL1R1,NEDD9,NET1,NFKBIA,NQO2,OAS2,PFN2,PPP1R15A,PTGS2,RASSF2,S100P,SLC31A2,TSC22D3,VASP,XAF1	28 (2)	2
STUB1	enzyme	AHR,AR,MYC,STUB1,TP53	Inhibited	−2,794	3,00e−06	2,93e−02	ADM,ALDH1A1,APAF1,ARG1,ATP6V0B,B4GALT5,BCAT1,BID,BMX,CASP4,CCNA2,CD151,CDC34,CEBPB,CKAP4,DICER1,ELOVL5,ETS2,FAS,FOS,GNL3,HSP90AA1,HSPA1A/HSPA1B,IFI44L,IL1B,IL1R1,INKA2,JMJD1C,JUNB,KPNA2,LBR,LIMK2,MAPK1,MCL1,MCM4,NEDD9,NFKBIA,NLRC4,PDE4B,PFKFB3,PLAUR,PPP4C,PTEN,PTGS2,PYCARD,RHOA,RPL11,RRM2,SCRIB,SLC22A4,SOD2,SQLE,ST3GAL4,STMN1,TAGLN2,THBD,TLR4,TLR6,TNFRSF10C,TOP2A,TPD52,UBE2B	62 (5)	4
TOP1	enzyme	STAT3,TOP1,TP53,TRIM28	Inhibited	−3,159	4,24e−06	2,75e−02	ADM,ALDH1A1,APAF1,BID,BMX,CASP4,CCNA2,CDKN1B,CXCR1,CXCR4,DICER1,FAS,GNL3,HSPA1A/HSPA1B,IFI44L,INKA2,JMJD1C,JUNB,LBR,LIMK2,MAPK1,MCL1,MCM4,NAMPT,NFKBIA,NFKBIZ,NIBAN1,NLRC4,PDE4B,PFKFB3,PGK1,PLAUR,PPP4C,PTEN,PTGS2,PYCARD,RAB11FIP1,RAB31,RBPJ,RRM2,RRM2B,SCRIB,SOCS3,SOD2,SQLE,SREBF2,STMN1,TAGLN2,THBD,TNFRSF10C,TOP2A,UBE2B,XAF1	53 (4)	3
SGK1	kinase	FOXO1,RELA,SGK1	Inhibited	−3,710	1,46e−04	3,41e−02	ALOX5AP,APAF1,CCNG2,CDKN1B,CEBPB,CXCR4,DUSP1,EGLN1,FAS,FCGRT,GAB1,HYOU1,IL1B,IRS2,KIF11,LYST,NAMPT,PTGS2,RICTOR,SOD2,TLR2	21 (3)	2
KLF9	transcription regulator	KLF9,PGR,STAT3	Inhibited	−4,824	8,58e−13	1,00e−04	ACOX1,ACSL1,ADARB1,ADM,AMD1,BCL6,CASP4,CEBPB,CKAP4,CTBS,CXCR1,ESRRA,FOS,GLUL,IFI27,IFI44,IFI44L,IL1B,IL1R1,JUNB,MCL1,MMP9,NAMPT,NEDD9,NET1,NFKBIA,NFKBIZ,NQO2,OAS2,PFN2,PGK1,PPP1R15A,PTGS2,RAB11FIP1,RAB31,RASSF2,RBPJ,S100P,SLC31A2,SOCS3,SREBF2,TSC22D3,VASP,XAF1	44 (3)	3
PTPN9	phosphatase	CTNNB1,EGFR,EGR1,ERBB2,JUN,PGR,PTPN9,SMAD3,SP1,STAT1,STAT3	Inhibited	−4,662	2,06e−11	1,00e−04	ACOX1,ACSL1,ADARB1,ADM,ALAS2,ALPK1,AMD1,ARHGAP24,BCL6,CAMP,CASP4,CDKN1B,CDKN2D,CEBPB,CKAP4,CTBS,CXCR1,DICER1,DOCK4,ESRRA,FAS,FGD4,FOS,GBP2,GLUL,IFI27,IFI44,IFI44L,IL1B,IL1R1,IL6R,JUNB,MBOAT2,MCL1,MMP9,NAMPT,NEDD9,NFKBIA,NFKBIZ,NQO2,OAS2,PDE4B,PFN2,PGK1,PLAUR,PTGS2,RAB11FIP1,RAB31,RASSF2,RBPJ,S100P,SLC31A2,SOCS3,SOD2,SREBF2,SRPK1,TGFA,TLR2,TNFSF4,TSC22D3,VASP,XAF1,XPO5	63 (11)	8
DNAJA3	other	CTNNB1,DNAJA3,EGFR,EGR1,JUN,PGR,SMAD3,SP1,STAT3	Inhibited	−4,557	2,60e−11	1,00e−04	ACOX1,ACSL1,ADARB1,ADM,AMD1,ARHGAP24,BCL6,CAMP,CASP4,CDKN1B,CDKN2D,CEBPB,CKAP4,CTBS,CXCR1,DICER1,DOCK4,ESRRA,FGD4,FOS,GLUL,IFI27,IFI44,IFI44L,IL1B,IL1R1,IL6R,JUNB,MBOAT2,MCL1,MMP9,NAMPT,NEDD9,NFKBIA,NFKBIZ,NQO2,OAS2,PDE4B,PFN2,PGK1,PLAUR,PTGS2,RAB11FIP1,RAB31,RASSF2,RBPJ,S100P,SLC31A2,SOCS3,SOD2,SREBF2,SRPK1,TGFA,TLR2,TNFSF4,TSC22D3,VASP,XAF1,XPO5	59 (9)	7
HTATIP2	transcription regulator	CTNNB1,EGFR,EGR1,ELK1,ERK1/2,HTATIP2,JUN,PGR,SMAD3,SP1,STAT3	Inhibited	−4,990	3,36e−11	1,00e−04	ACOX1,ACSL1,ADARB1,ADM,AMD1,ARHGAP24,BCL6,CAMP,CASP4,CDKN1B,CDKN2D,CEBPB,CKAP4,CTBS,CXCR1,DICER1,DOCK4,ESRRA,FGD4,FOS,GLUL,IFI27,IFI44,IFI44L,IL1B,IL1R1,IL6R,MBOAT2,MCL1,MMP9,NAMPT,NEDD9,NFKBIA,NFKBIZ,NQO2,OAS2,PDE4B,PFN2,PGK1,PLAUR,PSMB10,PSMB8,RAB11FIP1,RAB31,RASSF2,RBPJ,S100P,SLC31A2,SOCS3,SOD2,SREBF2,SRPK1,TGFA,TLR2,TNFSF4,TSC22D3,VASP,XPO5	58 (11)	8
IFNG	cytokine	IFNG,JAK2,RELA,STAT1,STAT3,STAT5A,STAT6,TP53	Inhibited	−2,109	9,81e−07	3,24e−02	ADM,ALAS2,ALDH1A1,ALOX5AP,ALPK1,APAF1,BCL6,BID,BMX,CCNA2,CDKN1B,CEBPB,CXCR1,CXCR4,DICER1,DUSP1,EGLN1,FCGRT,FOS,GBP2,GNL3,HSPA1A/HSPA1B,IFI44L,IL1B,INKA2,JMJD1C,LBR,LIMK2,LYST,MAPK1,MCL1,MCM4,MMP9,NAMPT,NFKBIA,NFKBIZ,NLRC4,PDE4B,PFKFB3,PGK1,PLAUR,PPP4C,PTEN,PTGS2,PYCARD,RAB11FIP1,RAB31,RBPJ,RRM2,RRM2B,SCRIB,SOCS3,SOD2,SQLE,SREBF2,STMN1,TAGLN2,TCF7,TGFA,THBD,TLR2,TNFRSF10C,TOP2A,UBE2B,XAF1	65 (8)	6
WNK1	kinase	FOXO1,PRKAA,RELA,SGK1,TP53,WNK1	Inhibited	−3,742	1,59e−06	1,72e−02	ALDH1A1,ALOX5AP,APAF1,BID,BMX,CASP4,CCNA2,CCNG2,CDKN1B,CEBPB,CXCR4,DICER1,DUSP1,EGLN1,FAS,FCGRT,FOS,GAB1,GNL3,HSPA1A/HSPA1B,HYOU1,IFI44L,INKA2,IRS2,JMJD1C,JUNB,KIF11,LBR,LIMK2,LYST,MAPK1,MCL1,MCM4,NAMPT,NFKBIA,NLRC4,PDE4B,PFKFB3,PLAUR,PPP4C,PTEN,PTGS2,PYCARD,RICTOR,RRM2,RRM2B,SCRIB,SOD2,SQLE,STMN1,TAGLN2,THBD,TLR2,TNFRSF10C,TOP2A,UBE2B	56 (6)	3

## Sheet: EGFR master regulator network
Supplement S4
© 2000-2024 QIAGEN. All rights reserved.
EGFR master regulator causal netwok
