# Supplementary material for: Blood Transcriptomics Identifies Multiple Gene Expression Pathways Associated with the Clinical Efficacy of Hymenoptera Venom Immunotherapy
Source: Int J Mol Sci. 2024 Mar 20;25(6):3499. doi: 10.3390/ijms25063499 (PMC10971012; doi:10.3390/ijms25063499)
Supplement: Supplementary file 1 [file ijms-25-03499-s001.zip › Supplement S5_Ingenuity Pathway Analysis of Master Regulators after venom immunotherapy.xlsx]

## Sheet: After venom immunotherapy
Supplement S5
Ingenuity Pathway Analysis of differentially expressed genes between successful venom immunotherapy and treatment failure in the time point after the treatment. DEGs cut off: fold change > 5, p-value < 0.05
© 2000-2024 QIAGEN. All rights reserved.
Master Regulator	Molecule Type	Participating regulators	Predicted Activation	Activation z-score	p-value of overlap	Network bias-corrected p-value	Target Molecules in Dataset	Causal network	Target-connected regulators
HIF1A	transcription regulator	HIF1A	Activated	2,138	5,93e−05	1,90e−02	ADM,CXCR1,EGLN1,ERGIC1,FAM53C,IL1B,IRS2,KIFC2,MCL1,PDK1,PHLPP1,PTGS2,THBS1,TLR6	14 (1)	1
PPRC1	transcription regulator	PPRC1	Activated	2,449	3,94e−04	4,20e−03	EPHB1,FBXL13,GK,NAMPT,PTGS2,TMEM154	6 (1)	1
HDAC6	transcription regulator	HDAC6,HIF1A	Activated	2,000	1,36e−05	1,18e−02	ADM,CXCR1,EGLN1,ERGIC1,FAM53C,IL1B,IRS2,JUN,KIFC2,MCL1,MYD88,PDK1,PHLPP1,PTGS2,THBS1,TLR6	16 (2)	2
SMARCA4	transcription regulator	AR,SMARCA4	Activated	3,266	2,99e−04	4,31e−02	ALDH2,ARG1,BRCA1,CFLAR,ETS2,FAS,FCGR2A,FKBP5,HBG1,IER3,IFI16,IGF1R,IL1B,MCTP2,MXD1,PDK1,RASSF3,SLC11A1,TAGLN,THBS1,TLR6,TMCC3,TMEM154,TREM1	24 (2)	2
SMARCA4	transcription regulator	AR,ESR1,RELA,SMARCA4	Activated	3,569	1,15e−05	3,15e−02	ALDH2,ARG1,ARK2N,BRCA1,CEBPA,CEBPD,CFLAR,DOCK8,DUSP1,EGLN1,ETS2,FAS,FCGR2A,FKBP5,H4C3,HBG1,IER3,IFI16,IGF1R,IL1B,LYN,MCTP2,MDM2,MXD1,NAMPT,PDK1,PTGS2,RASSF3,SLC11A1,SMAP2,STX3,TAGLN,TAPBP,THBS1,TLR6,TMCC3,TMEM154,TREM1	38 (4)	4
ZNF217	transcription regulator	ZNF217	Inhibited	−2,000	1,72e−02	4,95e−02	ADM,CENPK,CREB5,IFI16	4 (1)	1
STK4	kinase	AR,FOXO3,RELA,STK4,YAP1	Inhibited	−3,157	1,68e−05	3,17e−02	APAF1,ARG1,BRCA1,CBL,CCNG2,CFLAR,DOCK8,DUSP1,EGLN1,EP300,ETS2,FAS,FKBP5,IER3,IGF1R,IL1RAP,LYN,NAMPT,NPEPPS,PPP1R3B,PTGS2,RASSF3,SMAP2,TAGLN,TGFBR2,THBS1,TLR6,TPRA1,TRANK1	29 (5)	4
EGLN3	enzyme	EGLN3,EPAS1,HIF1A	Inhibited	−2,324	5,01e−05	2,10e−02	ADM,CXCR1,EGLN1,ERGIC1,FAM53C,IL1B,IRS2,KIFC2,MCL1,NEAT1,PDK1,PHLPP1,PTGS2,THBS1,TLR6	15 (3)	2
RASSF1	other	AR,AURKA,FOXO3,PKM,RASSF1,RELA,STK4,YAP1	Inhibited	−3,182	3,55e−06	1,85e−02	APAF1,ARG1,BRCA1,CBL,CCNG2,CFLAR,DOCK8,DUSP1,EGLN1,EP300,ETS2,FAS,FKBP5,IER3,IGF1R,IL1RAP,LYN,NAMPT,NDUFB8,NPEPPS,PDK1,PDK4,PPP1R3B,PTGS2,RASSF3,SMAP2,TAGLN,TGFBR2,THBS1,TLR6,TPRA1,TRANK1	32 (8)	5

## Sheet: RASSF1 master regulator network
Supplement S5
© 2000-2024 QIAGEN. All rights reserved.
RASSF1 master regulator causal netwok
